# Supplementary material for: Models that learn how humans learn: The case of decision-making and its disorders
Source: PLoS Comput Biol. 2019 Jun 11;15(6):e1006903. doi: 10.1371/journal.pcbi.1006903 (PMC6588260; doi:10.1371/journal.pcbi.1006903)
Supplement: S1 Data — (ZIP) [file pcbi.1006903.s031.zip]

Archive with 1 entries (1 files):
- for_plos.csv
