# Supplementary material for: Models that learn how humans learn: The case of decision-making and its disorders
Source: PLoS Comput Biol. 2019 Jun 11;15(6):e1006903. doi: 10.1371/journal.pcbi.1006903 (PMC6588260; doi:10.1371/journal.pcbi.1006903)
Supplement: S1 Data — (ZIP) [file pcbi.1006903.s031.zip › for_plos.csv]

ID	key	block	reward	diag	best_action
ab30e967	R2	1	0	Depression	FALSE
ab30e967	R1	1	1	Depression	TRUE
ab30e967	R1	1	0	Depression	TRUE
ab30e967	R2	1	0	Depression	FALSE
ab30e967	R1	1	0	Depression	TRUE
ab30e967	R2	1	0	Depression	FALSE
ab30e967	R1	1	0	Depression	TRUE
ab30e967	R1	1	0	Depression	TRUE
ab30e967	R1	1	0	Depression	TRUE
ab30e967	R1	1	0	Depression	TRUE
ab30e967	R2	1	0	Depression	FALSE
ab30e967	R1	1	0	Depression	TRUE
ab30e967	R2	1	0	Depression	FALSE
ab30e967	R1	1	0	Depression	TRUE
ab30e967	R1	1	0	Depression	TRUE
ab30e967	R2	1	0	Depression	FALSE
ab30e967	R1	1	0	Depression	TRUE
ab30e967	R2	1	0	Depression	FALSE
ab30e967	R1	1	0	Depression	TRUE
ab30e967	R2	1	1	Depression	FALSE
ab30e967	R1	1	0	Depression	TRUE
ab30e967	R2	1	0	Depression	FALSE
ab30e967	R1	1	0	Depression	TRUE
ab30e967	R2	1	0	Depression	FALSE
ab30e967	R1	1	0	Depression	TRUE
ab30e967	R2	1	0	Depression	FALSE
ab30e967	R1	1	0	Depression	TRUE
ab30e967	R2	1	0	Depression	FALSE
ab30e967	R1	1	1	Depression	TRUE
ab30e967	R1	1	0	Depression	TRUE
ab30e967	R2	1	0	Depression	FALSE
ab30e967	R1	1	0	Depression	TRUE
ab30e967	R1	1	0	Depression	TRUE
ab30e967	R1	1	0	Depression	TRUE
ab30e967	R1	1	0	Depression	TRUE
ab30e967	R1	1	0	Depression	TRUE
ab30e967	R1	1	0	Depression	TRUE
ab30e967	R1	1	0	Depression	TRUE
ab30e967	R1	1	0	Depression	TRUE
ab30e967	R1	1	0	Depression	TRUE
ab30e967	R1	1	1	Depression	TRUE
ab30e967	R2	1	0	Depression	FALSE
ab30e967	R1	1	0	Depression	TRUE
ab30e967	R2	1	0	Depression	FALSE
ab30e967	R1	1	0	Depression	TRUE
ab30e967	R2	1	0	Depression	FALSE
ab30e967	R1	1	0	Depression	TRUE
ab30e967	R2	1	0	Depression	FALSE
ab30e967	R1	1	0	Depression	TRUE
ab30e967	R2	1	0	Depression	FALSE
ab30e967	R1	1	0	Depression	TRUE
ab30e967	R2	1	0	Depression	FALSE
ab30e967	R1	1	0	Depression	TRUE
ab30e967	R2	1	0	Depression	FALSE
ab30e967	R1	1	0	Depression	TRUE
ab30e967	R2	1	0	Depression	FALSE
ab30e967	R1	1	0	Depression	TRUE
ab30e967	R2	1	0	Depression	FALSE
ab30e967	R1	1	0	Depression	TRUE
ab30e967	R2	1	0	Depression	FALSE
ab30e967	R1	1	0	Depression	TRUE
ab30e967	R2	1	0	Depression	FALSE
ab30e967	R1	1	0	Depression	TRUE
ab30e967	R2	1	1	Depression	FALSE
ab30e967	R1	1	0	Depression	TRUE
ab30e967	R1	1	0	Depression	TRUE
ab30e967	R1	1	1	Depression	TRUE
ab30e967	R2	1	0	Depression	FALSE
ab30e967	R1	1	0	Depression	TRUE
ab30e967	R2	1	0	Depression	FALSE
ab30e967	R1	1	0	Depression	TRUE
ab30e967	R2	1	0	Depression	FALSE
ab30e967	R1	1	0	Depression	TRUE
ab30e967	R2	1	0	Depression	FALSE
ab30e967	R1	1	0	Depression	TRUE
ab30e967	R2	1	0	Depression	FALSE
ab30e967	R1	1	0	Depression	TRUE
ab30e967	R2	1	0	Depression	FALSE
ab30e967	R2	2	0	Depression	TRUE
ab30e967	R1	2	0	Depression	FALSE
ab30e967	R2	2	0	Depression	TRUE
ab30e967	R1	2	0	Depression	FALSE
ab30e967	R2	2	0	Depression	TRUE
ab30e967	R2	2	0	Depression	TRUE
ab30e967	R2	2	1	Depression	TRUE
ab30e967	R1	2	0	Depression	FALSE
ab30e967	R1	2	1	Depression	FALSE
ab30e967	R1	2	0	Depression	FALSE
ab30e967	R1	2	0	Depression	FALSE
ab30e967	R1	2	0	Depression	FALSE
ab30e967	R1	2	0	Depression	FALSE
ab30e967	R2	2	0	Depression	TRUE
ab30e967	R1	2	0	Depression	FALSE
ab30e967	R2	2	0	Depression	TRUE
ab30e967	R1	2	0	Depression	FALSE
ab30e967	R2	2	0	Depression	TRUE
ab30e967	R1	2	0	Depression	FALSE
ab30e967	R2	2	1	Depression	TRUE
ab30e967	R2	2	0	Depression	TRUE
ab30e967	R2	2	0	Depression	TRUE
ab30e967	R2	2	0	Depression	TRUE
ab30e967	R2	2	0	Depression	TRUE
ab30e967	R1	2	0	Depression	FALSE
ab30e967	R1	2	0	Depression	FALSE
ab30e967	R1	2	0	Depression	FALSE
ab30e967	R2	2	0	Depression	TRUE
ab30e967	R2	2	0	Depression	TRUE
ab30e967	R2	2	0	Depression	TRUE
ab30e967	R2	2	0	Depression	TRUE
ab30e967	R2	2	0	Depression	TRUE
ab30e967	R2	2	1	Depression	TRUE
ab30e967	R1	2	0	Depression	FALSE
ab30e967	R1	2	0	Depression	FALSE
ab30e967	R1	2	0	Depression	FALSE
ab30e967	R1	2	0	Depression	FALSE
ab30e967	R1	2	0	Depression	FALSE
ab30e967	R1	2	0	Depression	FALSE
ab30e967	R1	2	0	Depression	FALSE
ab30e967	R1	2	0	Depression	FALSE
ab30e967	R1	2	0	Depression	FALSE
ab30e967	R1	2	0	Depression	FALSE
ab30e967	R1	2	1	Depression	FALSE
ab30e967	R2	2	0	Depression	TRUE
ab30e967	R1	2	0	Depression	FALSE
ab30e967	R2	2	0	Depression	TRUE
ab30e967	R1	2	0	Depression	FALSE
ab30e967	R2	2	0	Depression	TRUE
ab30e967	R1	2	0	Depression	FALSE
ab30e967	R2	2	0	Depression	TRUE
ab30e967	R1	2	0	Depression	FALSE
ab30e967	R2	2	0	Depression	TRUE
ab30e967	R1	2	0	Depression	FALSE
ab30e967	R2	2	0	Depression	TRUE
ab30e967	R1	2	0	Depression	FALSE
ab30e967	R2	2	0	Depression	TRUE
ab30e967	R1	2	0	Depression	FALSE
ab30e967	R2	2	0	Depression	TRUE
ab30e967	R1	2	0	Depression	FALSE
ab30e967	R2	2	0	Depression	TRUE
ab30e967	R1	2	0	Depression	FALSE
ab30e967	R2	2	0	Depression	TRUE
ab30e967	R1	2	0	Depression	FALSE
ab30e967	R1	2	0	Depression	FALSE
ab30e967	R2	2	0	Depression	TRUE
ab30e967	R2	2	0	Depression	TRUE
ab30e967	R2	2	1	Depression	TRUE
ab30e967	R2	2	0	Depression	TRUE
ab30e967	R2	2	0	Depression	TRUE
ab30e967	R2	2	0	Depression	TRUE
ab30e967	R1	2	0	Depression	FALSE
ab30e967	R1	2	0	Depression	FALSE
ab30e967	R1	2	0	Depression	FALSE
ab30e967	R2	2	0	Depression	TRUE
ab30e967	R2	2	0	Depression	TRUE
ab30e967	R2	2	0	Depression	TRUE
ab30e967	R1	2	0	Depression	FALSE
ab30e967	R1	2	0	Depression	FALSE
ab30e967	R1	2	0	Depression	FALSE
ab30e967	R2	2	0	Depression	TRUE
ab30e967	R2	2	1	Depression	TRUE
ab30e967	R2	3	0	Depression	TRUE
ab30e967	R1	3	0	Depression	FALSE
ab30e967	R2	3	0	Depression	TRUE
ab30e967	R1	3	1	Depression	FALSE
ab30e967	R1	3	0	Depression	FALSE
ab30e967	R1	3	0	Depression	FALSE
ab30e967	R1	3	0	Depression	FALSE
ab30e967	R1	3	0	Depression	FALSE
ab30e967	R1	3	0	Depression	FALSE
ab30e967	R1	3	0	Depression	FALSE
ab30e967	R1	3	0	Depression	FALSE
ab30e967	R1	3	0	Depression	FALSE
ab30e967	R1	3	0	Depression	FALSE
ab30e967	R1	3	0	Depression	FALSE
ab30e967	R1	3	0	Depression	FALSE
ab30e967	R1	3	0	Depression	FALSE
ab30e967	R1	3	0	Depression	FALSE
ab30e967	R1	3	0	Depression	FALSE
ab30e967	R1	3	0	Depression	FALSE
ab30e967	R2	3	0	Depression	TRUE
ab30e967	R2	3	0	Depression	TRUE
ab30e967	R2	3	0	Depression	TRUE
ab30e967	R2	3	0	Depression	TRUE
ab30e967	R1	3	0	Depression	FALSE
ab30e967	R1	3	0	Depression	FALSE
ab30e967	R1	3	0	Depression	FALSE
ab30e967	R1	3	1	Depression	FALSE
ab30e967	R1	3	0	Depression	FALSE
ab30e967	R1	3	0	Depression	FALSE
ab30e967	R1	3	0	Depression	FALSE
ab30e967	R1	3	0	Depression	FALSE
ab30e967	R1	3	0	Depression	FALSE
ab30e967	R1	3	0	Depression	FALSE
ab30e967	R1	3	0	Depression	FALSE
ab30e967	R1	3	0	Depression	FALSE
ab30e967	R2	3	0	Depression	TRUE
ab30e967	R2	3	1	Depression	TRUE
ab30e967	R1	3	0	Depression	FALSE
ab30e967	R1	3	0	Depression	FALSE
ab30e967	R1	3	0	Depression	FALSE
ab30e967	R1	3	0	Depression	FALSE
ab30e967	R1	3	0	Depression	FALSE
ab30e967	R1	3	0	Depression	FALSE
ab30e967	R1	3	0	Depression	FALSE
ab30e967	R1	3	0	Depression	FALSE
ab30e967	R2	3	1	Depression	TRUE
ab30e967	R2	3	0	Depression	TRUE
ab30e967	R2	3	0	Depression	TRUE
ab30e967	R1	3	0	Depression	FALSE
ab30e967	R1	3	0	Depression	FALSE
ab30e967	R2	3	0	Depression	TRUE
ab30e967	R2	3	0	Depression	TRUE
ab30e967	R2	3	0	Depression	TRUE
ab30e967	R2	3	1	Depression	TRUE
ab30e967	R2	3	0	Depression	TRUE
ab30e967	R2	3	0	Depression	TRUE
ab30e967	R2	3	1	Depression	TRUE
ab30e967	R2	3	1	Depression	TRUE
ab30e967	R2	3	0	Depression	TRUE
ab30e967	R2	3	0	Depression	TRUE
ab30e967	R2	3	0	Depression	TRUE
ab30e967	R2	3	0	Depression	TRUE
ab30e967	R2	3	0	Depression	TRUE
ab30e967	R1	3	0	Depression	FALSE
ab30e967	R1	3	1	Depression	FALSE
ab30e967	R1	3	0	Depression	FALSE
ab30e967	R1	4	0	Depression	FALSE
ab30e967	R2	4	0	Depression	TRUE
ab30e967	R1	4	1	Depression	FALSE
ab30e967	R1	4	0	Depression	FALSE
ab30e967	R1	4	0	Depression	FALSE
ab30e967	R1	4	0	Depression	FALSE
ab30e967	R1	4	0	Depression	FALSE
ab30e967	R1	4	0	Depression	FALSE
ab30e967	R1	4	0	Depression	FALSE
ab30e967	R1	4	0	Depression	FALSE
ab30e967	R1	4	0	Depression	FALSE
ab30e967	R1	4	0	Depression	FALSE
ab30e967	R1	4	0	Depression	FALSE
ab30e967	R1	4	0	Depression	FALSE
ab30e967	R1	4	0	Depression	FALSE
ab30e967	R1	4	0	Depression	FALSE
ab30e967	R1	4	0	Depression	FALSE
ab30e967	R1	4	0	Depression	FALSE
ab30e967	R1	4	0	Depression	FALSE
ab30e967	R1	4	0	Depression	FALSE
ab30e967	R1	4	0	Depression	FALSE
ab30e967	R1	4	0	Depression	FALSE
ab30e967	R1	4	1	Depression	FALSE
ab30e967	R2	4	0	Depression	TRUE
ab30e967	R2	4	0	Depression	TRUE
ab30e967	R2	4	0	Depression	TRUE
ab30e967	R2	4	0	Depression	TRUE
ab30e967	R2	4	0	Depression	TRUE
ab30e967	R2	4	0	Depression	TRUE
ab30e967	R2	4	1	Depression	TRUE
ab30e967	R1	4	0	Depression	FALSE
ab30e967	R1	4	0	Depression	FALSE
ab30e967	R1	4	0	Depression	FALSE
ab30e967	R1	4	0	Depression	FALSE
ab30e967	R1	4	0	Depression	FALSE
ab30e967	R1	4	0	Depression	FALSE
ab30e967	R1	4	0	Depression	FALSE
ab30e967	R1	4	0	Depression	FALSE
ab30e967	R1	4	0	Depression	FALSE
ab30e967	R1	4	0	Depression	FALSE
ab30e967	R1	4	0	Depression	FALSE
ab30e967	R1	4	0	Depression	FALSE
ab30e967	R1	4	0	Depression	FALSE
ab30e967	R1	4	0	Depression	FALSE
ab30e967	R1	4	0	Depression	FALSE
ab30e967	R1	4	0	Depression	FALSE
ab30e967	R1	4	0	Depression	FALSE
ab30e967	R1	4	0	Depression	FALSE
ab30e967	R1	4	1	Depression	FALSE
ab30e967	R2	4	0	Depression	TRUE
ab30e967	R2	4	0	Depression	TRUE
ab30e967	R2	4	0	Depression	TRUE
ab30e967	R2	4	0	Depression	TRUE
ab30e967	R2	4	0	Depression	TRUE
ab30e967	R2	4	1	Depression	TRUE
ab30e967	R1	4	0	Depression	FALSE
ab30e967	R1	4	0	Depression	FALSE
ab30e967	R1	4	0	Depression	FALSE
ab30e967	R1	4	0	Depression	FALSE
ab30e967	R1	4	0	Depression	FALSE
ab30e967	R1	4	0	Depression	FALSE
ab30e967	R1	4	0	Depression	FALSE
ab30e967	R1	4	0	Depression	FALSE
ab30e967	R1	4	0	Depression	FALSE
ab30e967	R1	4	0	Depression	FALSE
ab30e967	R1	4	0	Depression	FALSE
ab30e967	R1	4	0	Depression	FALSE
ab30e967	R1	4	0	Depression	FALSE
ab30e967	R1	4	0	Depression	FALSE
ab30e967	R1	4	0	Depression	FALSE
ab30e967	R1	4	0	Depression	FALSE
ab30e967	R1	4	0	Depression	FALSE
ab30e967	R1	4	0	Depression	FALSE
ab30e967	R1	4	0	Depression	FALSE
ab30e967	R1	4	0	Depression	FALSE
ab30e967	R1	4	0	Depression	FALSE
ab30e967	R1	4	0	Depression	FALSE
ab30e967	R1	4	0	Depression	FALSE
ab30e967	R1	4	0	Depression	FALSE
ab30e967	R1	4	0	Depression	FALSE
ab30e967	R1	4	1	Depression	FALSE
ab30e967	R1	4	0	Depression	FALSE
ab30e967	R1	4	0	Depression	FALSE
ab30e967	R1	4	0	Depression	FALSE
ab30e967	R1	4	0	Depression	FALSE
ab30e967	R1	4	0	Depression	FALSE
ab30e967	R1	4	0	Depression	FALSE
ab30e967	R1	4	0	Depression	FALSE
ab30e967	R1	4	0	Depression	FALSE
ab30e967	R1	4	0	Depression	FALSE
ab30e967	R1	4	0	Depression	FALSE
ab30e967	R1	4	0	Depression	FALSE
ab30e967	R1	4	0	Depression	FALSE
ab30e967	R1	4	0	Depression	FALSE
ab30e967	R1	4	1	Depression	FALSE
ab30e967	R1	4	0	Depression	FALSE
ab30e967	R1	4	0	Depression	FALSE
ab30e967	R1	4	0	Depression	FALSE
ab30e967	R1	4	0	Depression	FALSE
ab30e967	R1	4	0	Depression	FALSE
ab30e967	R1	4	0	Depression	FALSE
ab30e967	R2	5	0	Depression	FALSE
ab30e967	R1	5	0	Depression	TRUE
ab30e967	R2	5	0	Depression	FALSE
ab30e967	R1	5	1	Depression	TRUE
ab30e967	R1	5	0	Depression	TRUE
ab30e967	R1	5	0	Depression	TRUE
ab30e967	R1	5	0	Depression	TRUE
ab30e967	R1	5	0	Depression	TRUE
ab30e967	R1	5	0	Depression	TRUE
ab30e967	R1	5	0	Depression	TRUE
ab30e967	R1	5	0	Depression	TRUE
ab30e967	R1	5	0	Depression	TRUE
ab30e967	R1	5	0	Depression	TRUE
ab30e967	R1	5	1	Depression	TRUE
ab30e967	R1	5	0	Depression	TRUE
ab30e967	R1	5	0	Depression	TRUE
ab30e967	R1	5	0	Depression	TRUE
ab30e967	R1	5	0	Depression	TRUE
ab30e967	R1	5	0	Depression	TRUE
ab30e967	R1	5	0	Depression	TRUE
ab30e967	R1	5	0	Depression	TRUE
ab30e967	R1	5	1	Depression	TRUE
ab30e967	R2	5	1	Depression	FALSE
ab30e967	R1	5	0	Depression	TRUE
ab30e967	R1	5	0	Depression	TRUE
ab30e967	R1	5	0	Depression	TRUE
ab30e967	R1	5	0	Depression	TRUE
ab30e967	R1	5	0	Depression	TRUE
ab30e967	R1	5	0	Depression	TRUE
ab30e967	R1	5	1	Depression	TRUE
ab30e967	R2	5	0	Depression	FALSE
ab30e967	R2	5	0	Depression	FALSE
ab30e967	R2	5	0	Depression	FALSE
ab30e967	R2	5	0	Depression	FALSE
ab30e967	R2	5	0	Depression	FALSE
ab30e967	R2	5	0	Depression	FALSE
ab30e967	R2	5	0	Depression	FALSE
ab30e967	R2	5	0	Depression	FALSE
ab30e967	R2	5	0	Depression	FALSE
ab30e967	R2	5	0	Depression	FALSE
ab30e967	R2	5	0	Depression	FALSE
ab30e967	R2	5	0	Depression	FALSE
ab30e967	R2	5	0	Depression	FALSE
ab30e967	R2	5	0	Depression	FALSE
ab30e967	R2	5	0	Depression	FALSE
ab30e967	R2	5	0	Depression	FALSE
ab30e967	R2	5	0	Depression	FALSE
ab30e967	R2	5	0	Depression	FALSE
ab30e967	R2	5	0	Depression	FALSE
ab30e967	R2	5	0	Depression	FALSE
ab30e967	R2	5	0	Depression	FALSE
ab30e967	R2	5	0	Depression	FALSE
ab30e967	R2	5	1	Depression	FALSE
ab30e967	R1	5	0	Depression	TRUE
ab30e967	R1	5	0	Depression	TRUE
ab30e967	R1	5	0	Depression	TRUE
ab30e967	R1	5	0	Depression	TRUE
ab30e967	R1	5	0	Depression	TRUE
ab30e967	R1	5	0	Depression	TRUE
ab30e967	R1	5	0	Depression	TRUE
ab30e967	R1	5	0	Depression	TRUE
ab30e967	R1	5	1	Depression	TRUE
ab30e967	R1	5	0	Depression	TRUE
ab30e967	R1	5	0	Depression	TRUE
ab30e967	R1	5	0	Depression	TRUE
ab30e967	R1	5	0	Depression	TRUE
ab30e967	R1	5	0	Depression	TRUE
ab30e967	R1	5	0	Depression	TRUE
ab30e967	R1	5	0	Depression	TRUE
ab30e967	R1	5	1	Depression	TRUE
ab30e967	R1	5	0	Depression	TRUE
ab30e967	R1	5	0	Depression	TRUE
ab30e967	R1	5	0	Depression	TRUE
ab30e967	R1	5	0	Depression	TRUE
ab30e967	R1	5	0	Depression	TRUE
ab30e967	R1	5	0	Depression	TRUE
ab30e967	R1	5	0	Depression	TRUE
ab30e967	R1	5	0	Depression	TRUE
ab30e967	R1	5	0	Depression	TRUE
ab30e967	R1	5	1	Depression	TRUE
ab30e967	R1	5	0	Depression	TRUE
ab30e967	R1	5	0	Depression	TRUE
ab30e967	R1	5	0	Depression	TRUE
ab30e967	R1	5	0	Depression	TRUE
ab30e967	R1	5	0	Depression	TRUE
ab30e967	R1	5	0	Depression	TRUE
ab30e967	R1	5	0	Depression	TRUE
ab30e967	R1	5	1	Depression	TRUE
ab30e967	R2	5	0	Depression	FALSE
ab30e967	R2	5	0	Depression	FALSE
ab30e967	R2	5	0	Depression	FALSE
ab30e967	R2	5	0	Depression	FALSE
ab30e967	R2	5	0	Depression	FALSE
ab30e967	R2	5	0	Depression	FALSE
ab30e967	R2	5	0	Depression	FALSE
ab30e967	R2	5	0	Depression	FALSE
ab30e967	R2	5	0	Depression	FALSE
ab30e967	R2	5	0	Depression	FALSE
ab30e967	R2	5	0	Depression	FALSE
ab30e967	R2	5	0	Depression	FALSE
ab30e967	R2	5	0	Depression	FALSE
ab30e967	R2	5	0	Depression	FALSE
ab30e967	R2	5	0	Depression	FALSE
ab30e967	R2	5	0	Depression	FALSE
ab30e967	R2	5	0	Depression	FALSE
ab30e967	R2	5	0	Depression	FALSE
ab30e967	R1	5	0	Depression	TRUE
ab30e967	R2	5	1	Depression	FALSE
ab30e967	R1	6	1	Depression	TRUE
ab30e967	R1	6	0	Depression	TRUE
ab30e967	R1	6	0	Depression	TRUE
ab30e967	R1	6	0	Depression	TRUE
ab30e967	R1	6	0	Depression	TRUE
ab30e967	R1	6	0	Depression	TRUE
ab30e967	R1	6	0	Depression	TRUE
ab30e967	R1	6	1	Depression	TRUE
ab30e967	R1	6	1	Depression	TRUE
ab30e967	R2	6	0	Depression	FALSE
ab30e967	R2	6	0	Depression	FALSE
ab30e967	R2	6	0	Depression	FALSE
ab30e967	R2	6	0	Depression	FALSE
ab30e967	R2	6	0	Depression	FALSE
ab30e967	R2	6	1	Depression	FALSE
ab30e967	R1	6	0	Depression	TRUE
ab30e967	R1	6	0	Depression	TRUE
ab30e967	R1	6	0	Depression	TRUE
ab30e967	R1	6	0	Depression	TRUE
ab30e967	R1	6	0	Depression	TRUE
ab30e967	R1	6	1	Depression	TRUE
ab30e967	R1	6	0	Depression	TRUE
ab30e967	R1	6	0	Depression	TRUE
ab30e967	R2	6	0	Depression	FALSE
ab30e967	R2	6	0	Depression	FALSE
ab30e967	R2	6	0	Depression	FALSE
ab30e967	R2	6	0	Depression	FALSE
ab30e967	R2	6	0	Depression	FALSE
ab30e967	R2	6	0	Depression	FALSE
ab30e967	R2	6	0	Depression	FALSE
ab30e967	R2	6	0	Depression	FALSE
ab30e967	R2	6	0	Depression	FALSE
ab30e967	R2	6	0	Depression	FALSE
ab30e967	R2	6	0	Depression	FALSE
ab30e967	R2	6	0	Depression	FALSE
ab30e967	R2	6	0	Depression	FALSE
ab30e967	R2	6	0	Depression	FALSE
ab30e967	R2	6	1	Depression	FALSE
ab30e967	R2	6	0	Depression	FALSE
ab30e967	R2	6	0	Depression	FALSE
ab30e967	R2	6	0	Depression	FALSE
ab30e967	R2	6	0	Depression	FALSE
ab30e967	R2	6	0	Depression	FALSE
ab30e967	R2	6	0	Depression	FALSE
ab30e967	R2	6	0	Depression	FALSE
ab30e967	R1	6	1	Depression	TRUE
ab30e967	R1	6	0	Depression	TRUE
ab30e967	R1	6	0	Depression	TRUE
ab30e967	R1	6	1	Depression	TRUE
ab30e967	R1	6	0	Depression	TRUE
ab30e967	R1	6	0	Depression	TRUE
ab30e967	R1	6	0	Depression	TRUE
ab30e967	R1	6	0	Depression	TRUE
ab30e967	R1	6	0	Depression	TRUE
ab30e967	R1	6	1	Depression	TRUE
ab30e967	R1	6	0	Depression	TRUE
ab30e967	R1	6	1	Depression	TRUE
ab30e967	R1	6	0	Depression	TRUE
ab30e967	R1	6	0	Depression	TRUE
ab30e967	R1	6	0	Depression	TRUE
ab30e967	R1	6	0	Depression	TRUE
ab30e967	R1	6	1	Depression	TRUE
ab30e967	R1	6	0	Depression	TRUE
ab30e967	R1	6	0	Depression	TRUE
ab30e967	R1	6	0	Depression	TRUE
ab30e967	R1	6	0	Depression	TRUE
ab30e967	R1	6	1	Depression	TRUE
ab30e967	R1	6	0	Depression	TRUE
ab30e967	R1	6	0	Depression	TRUE
ab30e967	R1	6	1	Depression	TRUE
ab30e967	R1	6	0	Depression	TRUE
ab30e967	R1	6	0	Depression	TRUE
ab30e967	R1	6	0	Depression	TRUE
ab30e967	R1	6	0	Depression	TRUE
ab30e967	R1	6	0	Depression	TRUE
ab30e967	R1	6	1	Depression	TRUE
ab30e967	R1	6	1	Depression	TRUE
ab30e967	R2	7	1	Depression	FALSE
ab30e967	R2	7	0	Depression	FALSE
ab30e967	R1	7	0	Depression	TRUE
ab30e967	R1	7	0	Depression	TRUE
ab30e967	R1	7	0	Depression	TRUE
ab30e967	R1	7	0	Depression	TRUE
ab30e967	R1	7	0	Depression	TRUE
ab30e967	R1	7	1	Depression	TRUE
ab30e967	R1	7	0	Depression	TRUE
ab30e967	R2	7	0	Depression	FALSE
ab30e967	R2	7	0	Depression	FALSE
ab30e967	R2	7	0	Depression	FALSE
ab30e967	R2	7	0	Depression	FALSE
ab30e967	R2	7	0	Depression	FALSE
ab30e967	R2	7	0	Depression	FALSE
ab30e967	R2	7	0	Depression	FALSE
ab30e967	R2	7	0	Depression	FALSE
ab30e967	R2	7	0	Depression	FALSE
ab30e967	R2	7	0	Depression	FALSE
ab30e967	R2	7	0	Depression	FALSE
ab30e967	R2	7	0	Depression	FALSE
ab30e967	R2	7	0	Depression	FALSE
ab30e967	R2	7	0	Depression	FALSE
ab30e967	R2	7	0	Depression	FALSE
ab30e967	R2	7	0	Depression	FALSE
ab30e967	R2	7	0	Depression	FALSE
ab30e967	R2	7	0	Depression	FALSE
ab30e967	R2	7	1	Depression	FALSE
ab30e967	R1	7	0	Depression	TRUE
ab30e967	R1	7	0	Depression	TRUE
ab30e967	R1	7	0	Depression	TRUE
ab30e967	R1	7	0	Depression	TRUE
ab30e967	R1	7	0	Depression	TRUE
ab30e967	R1	7	0	Depression	TRUE
ab30e967	R1	7	0	Depression	TRUE
ab30e967	R1	7	0	Depression	TRUE
ab30e967	R1	7	0	Depression	TRUE
ab30e967	R1	7	0	Depression	TRUE
ab30e967	R1	7	0	Depression	TRUE
ab30e967	R1	7	1	Depression	TRUE
ab30e967	R1	7	0	Depression	TRUE
ab30e967	R1	7	0	Depression	TRUE
ab30e967	R1	7	0	Depression	TRUE
ab30e967	R1	7	0	Depression	TRUE
ab30e967	R1	7	0	Depression	TRUE
ab30e967	R1	7	0	Depression	TRUE
ab30e967	R1	7	0	Depression	TRUE
ab30e967	R1	7	1	Depression	TRUE
ab30e967	R1	7	0	Depression	TRUE
ab30e967	R1	7	0	Depression	TRUE
ab30e967	R1	7	0	Depression	TRUE
ab30e967	R1	7	0	Depression	TRUE
ab30e967	R1	7	0	Depression	TRUE
ab30e967	R1	7	0	Depression	TRUE
ab30e967	R1	7	0	Depression	TRUE
ab30e967	R1	7	0	Depression	TRUE
ab30e967	R1	7	0	Depression	TRUE
ab30e967	R1	7	0	Depression	TRUE
ab30e967	R1	7	0	Depression	TRUE
ab30e967	R1	7	0	Depression	TRUE
ab30e967	R1	7	0	Depression	TRUE
ab30e967	R1	7	1	Depression	TRUE
ab30e967	R1	7	0	Depression	TRUE
ab30e967	R2	7	0	Depression	FALSE
ab30e967	R2	7	0	Depression	FALSE
ab30e967	R2	7	0	Depression	FALSE
ab30e967	R2	7	0	Depression	FALSE
ab30e967	R2	7	0	Depression	FALSE
ab30e967	R2	7	0	Depression	FALSE
ab30e967	R2	7	0	Depression	FALSE
ab30e967	R2	7	0	Depression	FALSE
ab30e967	R2	7	0	Depression	FALSE
ab30e967	R2	7	0	Depression	FALSE
ab30e967	R2	7	0	Depression	FALSE
ab30e967	R2	7	0	Depression	FALSE
ab30e967	R2	7	0	Depression	FALSE
ab30e967	R2	7	0	Depression	FALSE
ab30e967	R2	7	0	Depression	FALSE
ab30e967	R2	7	0	Depression	FALSE
ab30e967	R2	7	0	Depression	FALSE
ab30e967	R2	7	0	Depression	FALSE
ab30e967	R2	7	0	Depression	FALSE
ab30e967	R2	7	0	Depression	FALSE
ab30e967	R2	7	1	Depression	FALSE
ab30e967	R1	7	0	Depression	TRUE
ab30e967	R1	7	0	Depression	TRUE
ab30e967	R1	7	0	Depression	TRUE
ab30e967	R1	7	0	Depression	TRUE
ab30e967	R1	7	0	Depression	TRUE
ab30e967	R1	7	0	Depression	TRUE
ab30e967	R1	7	0	Depression	TRUE
ab30e967	R1	7	0	Depression	TRUE
ab30e967	R1	7	0	Depression	TRUE
ab30e967	R1	7	0	Depression	TRUE
ab30e967	R1	7	0	Depression	TRUE
ab30e967	R1	7	1	Depression	TRUE
ab30e967	R2	7	0	Depression	FALSE
ab30e967	R2	7	0	Depression	FALSE
ab30e967	R2	7	0	Depression	FALSE
ab30e967	R2	7	0	Depression	FALSE
ab30e967	R2	7	0	Depression	FALSE
ab30e967	R2	7	0	Depression	FALSE
ab30e967	R2	7	0	Depression	FALSE
ab30e967	R2	7	0	Depression	FALSE
ab30e967	R2	7	0	Depression	FALSE
ab30e967	R2	7	0	Depression	FALSE
ab30e967	R2	7	0	Depression	FALSE
ab30e967	R2	7	0	Depression	FALSE
ab30e967	R2	7	0	Depression	FALSE
ab30e967	R2	7	0	Depression	FALSE
ab30e967	R2	7	0	Depression	FALSE
ab30e967	R2	7	0	Depression	FALSE
ab30e967	R2	7	0	Depression	FALSE
ab30e967	R2	7	0	Depression	FALSE
ab30e967	R2	7	0	Depression	FALSE
ab30e967	R2	7	1	Depression	FALSE
ab30e967	R1	7	0	Depression	TRUE
ab30e967	R1	7	0	Depression	TRUE
ab30e967	R1	7	0	Depression	TRUE
ab30e967	R1	7	0	Depression	TRUE
ab30e967	R1	7	0	Depression	TRUE
ab30e967	R1	7	0	Depression	TRUE
ab30e967	R1	7	0	Depression	TRUE
ab30e967	R1	7	0	Depression	TRUE
ab30e967	R1	7	0	Depression	TRUE
ab30e967	R1	7	0	Depression	TRUE
ab30e967	R2	8	1	Depression	TRUE
ab30e967	R2	8	0	Depression	TRUE
ab30e967	R2	8	0	Depression	TRUE
ab30e967	R2	8	0	Depression	TRUE
ab30e967	R2	8	0	Depression	TRUE
ab30e967	R2	8	0	Depression	TRUE
ab30e967	R2	8	0	Depression	TRUE
ab30e967	R2	8	0	Depression	TRUE
ab30e967	R2	8	0	Depression	TRUE
ab30e967	R2	8	0	Depression	TRUE
ab30e967	R2	8	1	Depression	TRUE
ab30e967	R2	8	0	Depression	TRUE
ab30e967	R2	8	0	Depression	TRUE
ab30e967	R1	8	1	Depression	FALSE
ab30e967	R1	8	0	Depression	FALSE
ab30e967	R2	8	0	Depression	TRUE
ab30e967	R2	8	0	Depression	TRUE
ab30e967	R2	8	0	Depression	TRUE
ab30e967	R2	8	0	Depression	TRUE
ab30e967	R2	8	0	Depression	TRUE
ab30e967	R2	8	0	Depression	TRUE
ab30e967	R2	8	0	Depression	TRUE
ab30e967	R2	8	1	Depression	TRUE
ab30e967	R1	8	0	Depression	FALSE
ab30e967	R1	8	0	Depression	FALSE
ab30e967	R1	8	0	Depression	FALSE
ab30e967	R1	8	0	Depression	FALSE
ab30e967	R1	8	0	Depression	FALSE
ab30e967	R1	8	0	Depression	FALSE
ab30e967	R1	8	0	Depression	FALSE
ab30e967	R1	8	0	Depression	FALSE
ab30e967	R1	8	0	Depression	FALSE
ab30e967	R1	8	0	Depression	FALSE
ab30e967	R1	8	0	Depression	FALSE
ab30e967	R1	8	0	Depression	FALSE
ab30e967	R1	8	0	Depression	FALSE
ab30e967	R1	8	0	Depression	FALSE
ab30e967	R1	8	0	Depression	FALSE
ab30e967	R1	8	0	Depression	FALSE
ab30e967	R1	8	0	Depression	FALSE
ab30e967	R1	8	0	Depression	FALSE
ab30e967	R1	8	0	Depression	FALSE
ab30e967	R1	8	0	Depression	FALSE
ab30e967	R1	8	0	Depression	FALSE
ab30e967	R1	8	0	Depression	FALSE
ab30e967	R1	8	0	Depression	FALSE
ab30e967	R1	8	0	Depression	FALSE
ab30e967	R1	8	0	Depression	FALSE
ab30e967	R1	8	0	Depression	FALSE
ab30e967	R1	8	1	Depression	FALSE
ab30e967	R1	8	0	Depression	FALSE
ab30e967	R2	8	0	Depression	TRUE
ab30e967	R2	8	0	Depression	TRUE
ab30e967	R2	8	0	Depression	TRUE
ab30e967	R2	8	0	Depression	TRUE
ab30e967	R2	8	0	Depression	TRUE
ab30e967	R2	8	1	Depression	TRUE
ab30e967	R1	8	0	Depression	FALSE
ab30e967	R1	8	0	Depression	FALSE
ab30e967	R1	8	0	Depression	FALSE
ab30e967	R1	8	0	Depression	FALSE
ab30e967	R1	8	0	Depression	FALSE
ab30e967	R1	8	0	Depression	FALSE
ab30e967	R1	8	0	Depression	FALSE
ab30e967	R1	8	0	Depression	FALSE
ab30e967	R1	8	0	Depression	FALSE
ab30e967	R1	8	0	Depression	FALSE
ab30e967	R1	8	0	Depression	FALSE
ab30e967	R1	8	0	Depression	FALSE
ab30e967	R1	8	1	Depression	FALSE
ab30e967	R1	8	0	Depression	FALSE
ab30e967	R1	8	0	Depression	FALSE
ab30e967	R1	8	0	Depression	FALSE
ab30e967	R1	8	0	Depression	FALSE
ab30e967	R1	8	0	Depression	FALSE
ab30e967	R1	8	0	Depression	FALSE
ab30e967	R1	8	0	Depression	FALSE
ab30e967	R1	8	0	Depression	FALSE
ab30e967	R1	8	0	Depression	FALSE
ab30e967	R1	8	0	Depression	FALSE
ab30e967	R1	8	0	Depression	FALSE
ab30e967	R1	8	0	Depression	FALSE
ab30e967	R1	8	0	Depression	FALSE
ab30e967	R1	8	0	Depression	FALSE
ab30e967	R1	8	0	Depression	FALSE
ab30e967	R1	8	0	Depression	FALSE
ab30e967	R1	8	0	Depression	FALSE
ab30e967	R1	8	0	Depression	FALSE
ab30e967	R1	8	1	Depression	FALSE
ab30e967	R2	8	0	Depression	TRUE
ab30e967	R2	8	0	Depression	TRUE
ab30e967	R2	8	0	Depression	TRUE
ab30e967	R2	8	0	Depression	TRUE
ab30e967	R2	8	0	Depression	TRUE
ab30e967	R2	8	0	Depression	TRUE
ab30e967	R2	8	0	Depression	TRUE
ab30e967	R2	8	1	Depression	TRUE
ab30e967	R2	8	0	Depression	TRUE
ab30e967	R2	8	0	Depression	TRUE
ab30e967	R2	8	0	Depression	TRUE
ab30e967	R2	8	0	Depression	TRUE
ab30e967	R2	8	0	Depression	TRUE
ab30e967	R2	8	0	Depression	TRUE
ab30e967	R1	8	0	Depression	FALSE
ab30e967	R1	8	0	Depression	FALSE
ab30e967	R1	8	0	Depression	FALSE
ab30e967	R1	8	0	Depression	FALSE
ab30e967	R1	8	0	Depression	FALSE
ab30e967	R1	8	0	Depression	FALSE
ab30e967	R1	8	0	Depression	FALSE
ab30e967	R1	8	0	Depression	FALSE
ab30e967	R1	8	0	Depression	FALSE
ab30e967	R1	8	0	Depression	FALSE
ab30e967	R1	8	0	Depression	FALSE
ab30e967	R1	8	0	Depression	FALSE
ab30e967	R1	8	0	Depression	FALSE
ab30e967	R1	8	0	Depression	FALSE
ab30e967	R1	8	0	Depression	FALSE
ab30e967	R1	8	0	Depression	FALSE
ab30e967	R1	8	0	Depression	FALSE
ab30e967	R1	8	0	Depression	FALSE
ab30e967	R2	8	0	Depression	TRUE
ab30e967	R2	9	0	Depression	FALSE
ab30e967	R1	9	0	Depression	TRUE
ab30e967	R2	9	1	Depression	FALSE
ab30e967	R2	9	0	Depression	FALSE
ab30e967	R1	9	0	Depression	TRUE
ab30e967	R1	9	1	Depression	TRUE
ab30e967	R2	9	0	Depression	FALSE
ab30e967	R2	9	0	Depression	FALSE
ab30e967	R2	9	0	Depression	FALSE
ab30e967	R2	9	0	Depression	FALSE
ab30e967	R2	9	0	Depression	FALSE
ab30e967	R2	9	0	Depression	FALSE
ab30e967	R2	9	0	Depression	FALSE
ab30e967	R2	9	0	Depression	FALSE
ab30e967	R2	9	0	Depression	FALSE
ab30e967	R2	9	0	Depression	FALSE
ab30e967	R2	9	0	Depression	FALSE
ab30e967	R2	9	0	Depression	FALSE
ab30e967	R2	9	0	Depression	FALSE
ab30e967	R2	9	0	Depression	FALSE
ab30e967	R2	9	0	Depression	FALSE
ab30e967	R2	9	0	Depression	FALSE
ab30e967	R2	9	0	Depression	FALSE
ab30e967	R2	9	1	Depression	FALSE
ab30e967	R1	9	0	Depression	TRUE
ab30e967	R1	9	0	Depression	TRUE
ab30e967	R1	9	0	Depression	TRUE
ab30e967	R1	9	0	Depression	TRUE
ab30e967	R1	9	0	Depression	TRUE
ab30e967	R1	9	0	Depression	TRUE
ab30e967	R1	9	1	Depression	TRUE
ab30e967	R2	9	0	Depression	FALSE
ab30e967	R2	9	0	Depression	FALSE
ab30e967	R2	9	0	Depression	FALSE
ab30e967	R2	9	0	Depression	FALSE
ab30e967	R2	9	0	Depression	FALSE
ab30e967	R2	9	0	Depression	FALSE
ab30e967	R2	9	0	Depression	FALSE
ab30e967	R2	9	0	Depression	FALSE
ab30e967	R2	9	0	Depression	FALSE
ab30e967	R2	9	0	Depression	FALSE
ab30e967	R2	9	0	Depression	FALSE
ab30e967	R2	9	0	Depression	FALSE
ab30e967	R2	9	0	Depression	FALSE
ab30e967	R2	9	0	Depression	FALSE
ab30e967	R2	9	0	Depression	FALSE
ab30e967	R1	9	0	Depression	TRUE
ab30e967	R2	9	0	Depression	FALSE
ab30e967	R1	9	0	Depression	TRUE
ab30e967	R2	9	0	Depression	FALSE
ab30e967	R1	9	0	Depression	TRUE
ab30e967	R2	9	0	Depression	FALSE
ab30e967	R1	9	0	Depression	TRUE
ab30e967	R2	9	0	Depression	FALSE
ab30e967	R1	9	0	Depression	TRUE
ab30e967	R2	9	0	Depression	FALSE
ab30e967	R1	9	0	Depression	TRUE
ab30e967	R2	9	0	Depression	FALSE
ab30e967	R1	9	0	Depression	TRUE
ab30e967	R2	9	1	Depression	FALSE
ab30e967	R2	9	0	Depression	FALSE
ab30e967	R2	9	0	Depression	FALSE
ab30e967	R1	9	1	Depression	TRUE
ab30e967	R1	9	0	Depression	TRUE
ab30e967	R2	9	0	Depression	FALSE
ab30e967	R2	9	0	Depression	FALSE
ab30e967	R2	9	0	Depression	FALSE
ab30e967	R2	9	0	Depression	FALSE
ab30e967	R2	9	0	Depression	FALSE
ab30e967	R2	9	0	Depression	FALSE
ab30e967	R2	9	0	Depression	FALSE
ab30e967	R2	9	0	Depression	FALSE
ab30e967	R2	9	0	Depression	FALSE
ab30e967	R2	9	0	Depression	FALSE
ab30e967	R2	9	0	Depression	FALSE
ab30e967	R2	9	0	Depression	FALSE
ab30e967	R2	9	0	Depression	FALSE
ab30e967	R2	9	0	Depression	FALSE
ab30e967	R2	9	0	Depression	FALSE
ab30e967	R2	9	1	Depression	FALSE
ab30e967	R1	9	0	Depression	TRUE
ab30e967	R1	9	0	Depression	TRUE
ab30e967	R1	9	0	Depression	TRUE
ab30e967	R1	9	0	Depression	TRUE
ab30e967	R1	9	0	Depression	TRUE
ab30e967	R1	9	0	Depression	TRUE
ab30e967	R1	9	0	Depression	TRUE
ab30e967	R1	9	0	Depression	TRUE
ab30e967	R1	9	1	Depression	TRUE
ab30e967	R2	9	0	Depression	FALSE
ab30e967	R2	9	0	Depression	FALSE
ab30e967	R2	9	0	Depression	FALSE
ab30e967	R2	9	0	Depression	FALSE
ab30e967	R2	9	0	Depression	FALSE
ab30e967	R2	9	0	Depression	FALSE
ab30e967	R2	9	0	Depression	FALSE
ab30e967	R2	9	0	Depression	FALSE
ab30e967	R2	9	0	Depression	FALSE
ab30e967	R2	9	0	Depression	FALSE
ab30e967	R2	9	0	Depression	FALSE
ab30e967	R2	9	0	Depression	FALSE
ab30e967	R2	9	0	Depression	FALSE
ab30e967	R2	9	0	Depression	FALSE
ab30e967	R2	9	0	Depression	FALSE
ab30e967	R2	9	0	Depression	FALSE
ab30e967	R2	9	0	Depression	FALSE
ab30e967	R2	9	0	Depression	FALSE
ab30e967	R2	9	0	Depression	FALSE
ab30e967	R2	9	1	Depression	FALSE
ab30e967	R1	9	0	Depression	TRUE
ab30e967	R1	9	0	Depression	TRUE
ab30e967	R1	9	0	Depression	TRUE
ab30e967	R1	9	0	Depression	TRUE
ab30e967	R1	9	0	Depression	TRUE
ab30e967	R1	9	0	Depression	TRUE
ab30e967	R1	9	0	Depression	TRUE
ab30e967	R1	9	0	Depression	TRUE
ab30e967	R1	9	1	Depression	TRUE
ab30e967	R1	9	0	Depression	TRUE
ab30e967	R2	10	1	Depression	TRUE
ab30e967	R2	10	0	Depression	TRUE
ab30e967	R2	10	0	Depression	TRUE
ab30e967	R2	10	0	Depression	TRUE
ab30e967	R2	10	0	Depression	TRUE
ab30e967	R2	10	0	Depression	TRUE
ab30e967	R2	10	0	Depression	TRUE
ab30e967	R2	10	0	Depression	TRUE
ab30e967	R2	10	0	Depression	TRUE
ab30e967	R2	10	0	Depression	TRUE
ab30e967	R2	10	0	Depression	TRUE
ab30e967	R2	10	0	Depression	TRUE
ab30e967	R1	10	0	Depression	FALSE
ab30e967	R1	10	0	Depression	FALSE
ab30e967	R1	10	0	Depression	FALSE
ab30e967	R1	10	0	Depression	FALSE
ab30e967	R1	10	0	Depression	FALSE
ab30e967	R1	10	0	Depression	FALSE
ab30e967	R1	10	0	Depression	FALSE
ab30e967	R1	10	0	Depression	FALSE
ab30e967	R1	10	0	Depression	FALSE
ab30e967	R2	10	0	Depression	TRUE
ab30e967	R2	10	1	Depression	TRUE
ab30e967	R2	10	0	Depression	TRUE
ab30e967	R1	10	1	Depression	FALSE
ab30e967	R1	10	0	Depression	FALSE
ab30e967	R2	10	0	Depression	TRUE
ab30e967	R2	10	0	Depression	TRUE
ab30e967	R2	10	0	Depression	TRUE
ab30e967	R2	10	0	Depression	TRUE
ab30e967	R2	10	0	Depression	TRUE
ab30e967	R2	10	0	Depression	TRUE
ab30e967	R2	10	0	Depression	TRUE
ab30e967	R2	10	0	Depression	TRUE
ab30e967	R2	10	0	Depression	TRUE
ab30e967	R2	10	0	Depression	TRUE
ab30e967	R2	10	0	Depression	TRUE
ab30e967	R2	10	0	Depression	TRUE
ab30e967	R2	10	0	Depression	TRUE
ab30e967	R2	10	0	Depression	TRUE
ab30e967	R2	10	1	Depression	TRUE
ab30e967	R1	10	0	Depression	FALSE
ab30e967	R1	10	0	Depression	FALSE
ab30e967	R1	10	0	Depression	FALSE
ab30e967	R1	10	0	Depression	FALSE
ab30e967	R1	10	0	Depression	FALSE
ab30e967	R1	10	0	Depression	FALSE
ab30e967	R1	10	0	Depression	FALSE
ab30e967	R1	10	0	Depression	FALSE
ab30e967	R1	10	0	Depression	FALSE
ab30e967	R1	10	1	Depression	FALSE
ab30e967	R2	10	0	Depression	TRUE
ab30e967	R2	10	0	Depression	TRUE
ab30e967	R2	10	0	Depression	TRUE
ab30e967	R2	10	0	Depression	TRUE
ab30e967	R2	10	0	Depression	TRUE
ab30e967	R2	10	0	Depression	TRUE
ab30e967	R2	10	0	Depression	TRUE
ab30e967	R2	10	0	Depression	TRUE
ab30e967	R2	10	0	Depression	TRUE
ab30e967	R2	10	0	Depression	TRUE
ab30e967	R2	10	0	Depression	TRUE
ab30e967	R2	10	0	Depression	TRUE
ab30e967	R2	10	1	Depression	TRUE
ab30e967	R1	10	0	Depression	FALSE
ab30e967	R1	10	0	Depression	FALSE
ab30e967	R1	10	0	Depression	FALSE
ab30e967	R1	10	0	Depression	FALSE
ab30e967	R1	10	0	Depression	FALSE
ab30e967	R1	10	0	Depression	FALSE
ab30e967	R1	10	0	Depression	FALSE
ab30e967	R1	10	0	Depression	FALSE
ab30e967	R1	10	0	Depression	FALSE
ab30e967	R1	10	0	Depression	FALSE
ab30e967	R1	10	0	Depression	FALSE
ab30e967	R1	10	0	Depression	FALSE
ab30e967	R1	10	0	Depression	FALSE
ab30e967	R1	10	0	Depression	FALSE
ab30e967	R1	10	0	Depression	FALSE
ab30e967	R1	10	0	Depression	FALSE
ab30e967	R1	10	0	Depression	FALSE
ab30e967	R1	10	0	Depression	FALSE
ab30e967	R1	10	0	Depression	FALSE
ab30e967	R1	10	1	Depression	FALSE
ab30e967	R2	10	0	Depression	TRUE
ab30e967	R2	10	0	Depression	TRUE
ab30e967	R2	10	0	Depression	TRUE
ab30e967	R2	10	0	Depression	TRUE
ab30e967	R2	10	0	Depression	TRUE
ab30e967	R2	10	0	Depression	TRUE
ab30e967	R2	10	0	Depression	TRUE
ab30e967	R2	10	0	Depression	TRUE
ab30e967	R2	10	0	Depression	TRUE
ab30e967	R2	10	0	Depression	TRUE
ab30e967	R2	10	0	Depression	TRUE
ab30e967	R2	10	0	Depression	TRUE
ab30e967	R2	10	0	Depression	TRUE
ab30e967	R2	10	0	Depression	TRUE
ab30e967	R2	10	0	Depression	TRUE
ab30e967	R2	10	1	Depression	TRUE
ab30e967	R1	10	0	Depression	FALSE
ab30e967	R1	10	0	Depression	FALSE
ab30e967	R1	10	0	Depression	FALSE
ab30e967	R1	10	0	Depression	FALSE
ab30e967	R1	10	0	Depression	FALSE
ab30e967	R1	10	0	Depression	FALSE
ab30e967	R1	10	0	Depression	FALSE
ab30e967	R1	10	0	Depression	FALSE
ab30e967	R1	10	0	Depression	FALSE
ab30e967	R1	10	0	Depression	FALSE
ab30e967	R1	10	0	Depression	FALSE
ab30e967	R1	10	0	Depression	FALSE
ab30e967	R1	10	0	Depression	FALSE
ab30e967	R1	10	0	Depression	FALSE
ab30e967	R1	10	0	Depression	FALSE
ab30e967	R1	10	0	Depression	FALSE
ab30e967	R1	10	0	Depression	FALSE
ab30e967	R1	10	0	Depression	FALSE
ab30e967	R1	10	0	Depression	FALSE
ab30e967	R1	10	0	Depression	FALSE
ab30e967	R1	10	0	Depression	FALSE
ab30e967	R1	10	0	Depression	FALSE
ab30e967	R1	10	0	Depression	FALSE
ab30e967	R1	10	0	Depression	FALSE
ab30e967	R1	10	0	Depression	FALSE
ab30e967	R1	10	1	Depression	FALSE
ab30e967	R2	10	0	Depression	TRUE
ab30e967	R2	10	0	Depression	TRUE
ab30e967	R2	10	0	Depression	TRUE
ab30e967	R2	10	0	Depression	TRUE
ab30e967	R2	11	0	Depression	TRUE
ab30e967	R1	11	0	Depression	FALSE
ab30e967	R2	11	0	Depression	TRUE
ab30e967	R1	11	1	Depression	FALSE
ab30e967	R1	11	0	Depression	FALSE
ab30e967	R1	11	0	Depression	FALSE
ab30e967	R1	11	0	Depression	FALSE
ab30e967	R1	11	0	Depression	FALSE
ab30e967	R1	11	0	Depression	FALSE
ab30e967	R1	11	0	Depression	FALSE
ab30e967	R2	11	1	Depression	TRUE
ab30e967	R1	11	0	Depression	FALSE
ab30e967	R1	11	0	Depression	FALSE
ab30e967	R1	11	0	Depression	FALSE
ab30e967	R1	11	0	Depression	FALSE
ab30e967	R1	11	0	Depression	FALSE
ab30e967	R1	11	0	Depression	FALSE
ab30e967	R1	11	0	Depression	FALSE
ab30e967	R1	11	0	Depression	FALSE
ab30e967	R1	11	0	Depression	FALSE
ab30e967	R1	11	0	Depression	FALSE
ab30e967	R1	11	0	Depression	FALSE
ab30e967	R1	11	0	Depression	FALSE
ab30e967	R1	11	0	Depression	FALSE
ab30e967	R1	11	0	Depression	FALSE
ab30e967	R2	11	0	Depression	TRUE
ab30e967	R2	11	0	Depression	TRUE
ab30e967	R2	11	0	Depression	TRUE
ab30e967	R2	11	1	Depression	TRUE
ab30e967	R1	11	0	Depression	FALSE
ab30e967	R1	11	0	Depression	FALSE
ab30e967	R1	11	0	Depression	FALSE
ab30e967	R1	11	0	Depression	FALSE
ab30e967	R1	11	1	Depression	FALSE
ab30e967	R1	11	0	Depression	FALSE
ab30e967	R2	11	0	Depression	TRUE
ab30e967	R2	11	0	Depression	TRUE
ab30e967	R2	11	1	Depression	TRUE
ab30e967	R1	11	0	Depression	FALSE
ab30e967	R1	11	0	Depression	FALSE
ab30e967	R1	11	0	Depression	FALSE
ab30e967	R1	11	0	Depression	FALSE
ab30e967	R1	11	0	Depression	FALSE
ab30e967	R1	11	0	Depression	FALSE
ab30e967	R1	11	0	Depression	FALSE
ab30e967	R1	11	0	Depression	FALSE
ab30e967	R1	11	0	Depression	FALSE
ab30e967	R1	11	0	Depression	FALSE
ab30e967	R1	11	0	Depression	FALSE
ab30e967	R1	11	0	Depression	FALSE
ab30e967	R1	11	0	Depression	FALSE
ab30e967	R1	11	0	Depression	FALSE
ab30e967	R1	11	0	Depression	FALSE
ab30e967	R1	11	1	Depression	FALSE
ab30e967	R2	11	0	Depression	TRUE
ab30e967	R2	11	0	Depression	TRUE
ab30e967	R2	11	0	Depression	TRUE
ab30e967	R2	11	0	Depression	TRUE
ab30e967	R2	11	0	Depression	TRUE
ab30e967	R2	11	0	Depression	TRUE
ab30e967	R2	11	1	Depression	TRUE
ab30e967	R1	11	0	Depression	FALSE
ab30e967	R1	11	0	Depression	FALSE
ab30e967	R1	11	0	Depression	FALSE
ab30e967	R1	11	0	Depression	FALSE
ab30e967	R1	11	0	Depression	FALSE
ab30e967	R1	11	0	Depression	FALSE
ab30e967	R1	11	0	Depression	FALSE
ab30e967	R1	11	0	Depression	FALSE
ab30e967	R1	11	0	Depression	FALSE
ab30e967	R1	11	0	Depression	FALSE
ab30e967	R1	11	0	Depression	FALSE
ab30e967	R1	11	0	Depression	FALSE
ab30e967	R1	11	0	Depression	FALSE
ab30e967	R1	11	0	Depression	FALSE
ab30e967	R1	11	0	Depression	FALSE
ab30e967	R1	11	0	Depression	FALSE
ab30e967	R1	11	1	Depression	FALSE
ab30e967	R2	11	0	Depression	TRUE
ab30e967	R2	11	0	Depression	TRUE
ab30e967	R2	11	0	Depression	TRUE
ab30e967	R2	11	1	Depression	TRUE
ab30e967	R1	11	0	Depression	FALSE
ab30e967	R1	11	0	Depression	FALSE
ab30e967	R1	11	0	Depression	FALSE
ab30e967	R1	11	0	Depression	FALSE
ab30e967	R1	11	0	Depression	FALSE
ab30e967	R2	11	0	Depression	TRUE
ab30e967	R1	11	0	Depression	FALSE
ab30e967	R1	11	0	Depression	FALSE
ab30e967	R1	11	0	Depression	FALSE
ab30e967	R2	11	0	Depression	TRUE
ab30e967	R1	11	0	Depression	FALSE
ab30e967	R1	11	0	Depression	FALSE
ab30e967	R2	11	1	Depression	TRUE
ab30e967	R1	11	0	Depression	FALSE
ab30e967	R1	11	0	Depression	FALSE
ab30e967	R1	11	0	Depression	FALSE
ab30e967	R1	11	0	Depression	FALSE
ab30e967	R2	11	0	Depression	TRUE
ab30e967	R1	11	0	Depression	FALSE
ab30e967	R1	11	0	Depression	FALSE
ab30e967	R2	11	0	Depression	TRUE
ab30e967	R1	11	0	Depression	FALSE
ab30e967	R2	11	0	Depression	TRUE
ab30e967	R1	11	0	Depression	FALSE
ab30e967	R2	11	0	Depression	TRUE
ab30e967	R2	11	1	Depression	TRUE
ab30e967	R1	11	0	Depression	FALSE
ab30e967	R2	12	0	Depression	FALSE
ab30e967	R1	12	0	Depression	TRUE
ab30e967	R2	12	0	Depression	FALSE
ab30e967	R1	12	0	Depression	TRUE
ab30e967	R2	12	1	Depression	FALSE
ab30e967	R2	12	0	Depression	FALSE
ab30e967	R1	12	0	Depression	TRUE
ab30e967	R1	12	0	Depression	TRUE
ab30e967	R1	12	0	Depression	TRUE
ab30e967	R1	12	1	Depression	TRUE
ab30e967	R2	12	0	Depression	FALSE
ab30e967	R2	12	0	Depression	FALSE
ab30e967	R2	12	0	Depression	FALSE
ab30e967	R2	12	0	Depression	FALSE
ab30e967	R2	12	0	Depression	FALSE
ab30e967	R2	12	0	Depression	FALSE
ab30e967	R2	12	0	Depression	FALSE
ab30e967	R2	12	0	Depression	FALSE
ab30e967	R2	12	0	Depression	FALSE
ab30e967	R2	12	0	Depression	FALSE
ab30e967	R2	12	0	Depression	FALSE
ab30e967	R2	12	0	Depression	FALSE
ab30e967	R2	12	0	Depression	FALSE
ab30e967	R2	12	0	Depression	FALSE
ab30e967	R2	12	0	Depression	FALSE
ab30e967	R2	12	0	Depression	FALSE
ab30e967	R2	12	0	Depression	FALSE
ab30e967	R2	12	1	Depression	FALSE
ab30e967	R1	12	0	Depression	TRUE
ab30e967	R1	12	1	Depression	TRUE
ab30e967	R1	12	0	Depression	TRUE
ab30e967	R1	12	1	Depression	TRUE
ab30e967	R1	12	0	Depression	TRUE
ab30e967	R1	12	0	Depression	TRUE
ab30e967	R1	12	0	Depression	TRUE
ab30e967	R1	12	0	Depression	TRUE
ab30e967	R1	12	0	Depression	TRUE
ab30e967	R1	12	1	Depression	TRUE
ab30e967	R1	12	1	Depression	TRUE
ab30e967	R1	12	0	Depression	TRUE
ab30e967	R1	12	0	Depression	TRUE
ab30e967	R1	12	0	Depression	TRUE
ab30e967	R1	12	1	Depression	TRUE
ab30e967	R2	12	0	Depression	FALSE
ab30e967	R2	12	0	Depression	FALSE
ab30e967	R2	12	0	Depression	FALSE
ab30e967	R2	12	0	Depression	FALSE
ab30e967	R2	12	0	Depression	FALSE
ab30e967	R2	12	0	Depression	FALSE
ab30e967	R2	12	0	Depression	FALSE
ab30e967	R2	12	0	Depression	FALSE
ab30e967	R2	12	0	Depression	FALSE
ab30e967	R2	12	0	Depression	FALSE
ab30e967	R2	12	0	Depression	FALSE
ab30e967	R2	12	0	Depression	FALSE
ab30e967	R2	12	0	Depression	FALSE
ab30e967	R2	12	0	Depression	FALSE
ab30e967	R2	12	0	Depression	FALSE
ab30e967	R2	12	0	Depression	FALSE
ab30e967	R2	12	0	Depression	FALSE
ab30e967	R2	12	0	Depression	FALSE
ab30e967	R2	12	1	Depression	FALSE
ab30e967	R1	12	0	Depression	TRUE
ab30e967	R1	12	0	Depression	TRUE
ab30e967	R1	12	0	Depression	TRUE
ab30e967	R1	12	1	Depression	TRUE
ab30e967	R1	12	0	Depression	TRUE
ab30e967	R1	12	0	Depression	TRUE
ab30e967	R1	12	0	Depression	TRUE
ab30e967	R1	12	0	Depression	TRUE
ab30e967	R1	12	0	Depression	TRUE
ab30e967	R1	12	0	Depression	TRUE
ab30e967	R1	12	0	Depression	TRUE
ab30e967	R1	12	0	Depression	TRUE
ab30e967	R1	12	0	Depression	TRUE
ab30e967	R1	12	1	Depression	TRUE
ab30e967	R1	12	0	Depression	TRUE
ab30e967	R1	12	1	Depression	TRUE
ab30e967	R1	12	0	Depression	TRUE
ab30e967	R1	12	0	Depression	TRUE
ab30e967	R1	12	1	Depression	TRUE
ab30e967	R1	12	0	Depression	TRUE
ab30e967	R1	12	1	Depression	TRUE
ab30e967	R1	12	0	Depression	TRUE
ab30e967	R1	12	0	Depression	TRUE
ab30e967	R1	12	0	Depression	TRUE
ab30e967	R1	12	1	Depression	TRUE
ab30e967	R1	12	0	Depression	TRUE
ab30e967	R1	12	0	Depression	TRUE
ab30e967	R1	12	1	Depression	TRUE
ab30e967	R1	12	0	Depression	TRUE
ab30e967	R1	12	0	Depression	TRUE
ab30e967	R1	12	0	Depression	TRUE
ab30e967	R1	12	0	Depression	TRUE
ab30e967	R1	12	0	Depression	TRUE
ab30e967	R1	12	0	Depression	TRUE
ab30e967	R1	12	1	Depression	TRUE
cce60695	R1	1	0	Healthy	FALSE
cce60695	R1	1	0	Healthy	FALSE
cce60695	R1	1	0	Healthy	FALSE
cce60695	R1	1	1	Healthy	FALSE
cce60695	R1	1	0	Healthy	FALSE
cce60695	R1	1	0	Healthy	FALSE
cce60695	R1	1	0	Healthy	FALSE
cce60695	R2	1	1	Healthy	TRUE
cce60695	R2	1	0	Healthy	TRUE
cce60695	R2	1	0	Healthy	TRUE
cce60695	R2	1	0	Healthy	TRUE
cce60695	R2	1	0	Healthy	TRUE
cce60695	R2	1	0	Healthy	TRUE
cce60695	R2	1	0	Healthy	TRUE
cce60695	R2	1	0	Healthy	TRUE
cce60695	R2	1	0	Healthy	TRUE
cce60695	R2	1	0	Healthy	TRUE
cce60695	R2	1	0	Healthy	TRUE
cce60695	R2	1	0	Healthy	TRUE
cce60695	R2	1	0	Healthy	TRUE
cce60695	R2	1	0	Healthy	TRUE
cce60695	R2	1	1	Healthy	TRUE
cce60695	R1	1	0	Healthy	FALSE
cce60695	R1	1	0	Healthy	FALSE
cce60695	R1	1	0	Healthy	FALSE
cce60695	R1	1	0	Healthy	FALSE
cce60695	R1	1	0	Healthy	FALSE
cce60695	R1	1	0	Healthy	FALSE
cce60695	R1	1	0	Healthy	FALSE
cce60695	R1	1	0	Healthy	FALSE
cce60695	R1	1	0	Healthy	FALSE
cce60695	R1	1	0	Healthy	FALSE
cce60695	R1	1	0	Healthy	FALSE
cce60695	R1	1	0	Healthy	FALSE
cce60695	R1	1	0	Healthy	FALSE
cce60695	R1	1	1	Healthy	FALSE
cce60695	R2	1	0	Healthy	TRUE
cce60695	R2	1	0	Healthy	TRUE
cce60695	R2	1	0	Healthy	TRUE
cce60695	R2	1	0	Healthy	TRUE
cce60695	R2	1	0	Healthy	TRUE
cce60695	R2	1	0	Healthy	TRUE
cce60695	R2	1	0	Healthy	TRUE
cce60695	R2	1	0	Healthy	TRUE
cce60695	R2	1	0	Healthy	TRUE
cce60695	R2	1	0	Healthy	TRUE
cce60695	R2	1	0	Healthy	TRUE
cce60695	R2	1	0	Healthy	TRUE
cce60695	R2	1	0	Healthy	TRUE
cce60695	R2	1	0	Healthy	TRUE
cce60695	R2	1	1	Healthy	TRUE
cce60695	R1	1	0	Healthy	FALSE
cce60695	R1	1	0	Healthy	FALSE
cce60695	R1	1	0	Healthy	FALSE
cce60695	R1	1	0	Healthy	FALSE
cce60695	R1	1	0	Healthy	FALSE
cce60695	R1	1	0	Healthy	FALSE
cce60695	R1	1	0	Healthy	FALSE
cce60695	R1	1	0	Healthy	FALSE
cce60695	R1	1	0	Healthy	FALSE
cce60695	R1	1	0	Healthy	FALSE
cce60695	R1	1	0	Healthy	FALSE
cce60695	R1	1	0	Healthy	FALSE
cce60695	R1	1	0	Healthy	FALSE
cce60695	R1	1	0	Healthy	FALSE
cce60695	R1	1	0	Healthy	FALSE
cce60695	R1	1	0	Healthy	FALSE
cce60695	R1	1	0	Healthy	FALSE
cce60695	R1	1	0	Healthy	FALSE
cce60695	R1	1	0	Healthy	FALSE
cce60695	R1	1	0	Healthy	FALSE
cce60695	R1	1	0	Healthy	FALSE
cce60695	R1	1	1	Healthy	FALSE
cce60695	R2	1	0	Healthy	TRUE
cce60695	R2	1	0	Healthy	TRUE
cce60695	R2	1	0	Healthy	TRUE
cce60695	R2	1	0	Healthy	TRUE
cce60695	R2	1	0	Healthy	TRUE
cce60695	R2	1	0	Healthy	TRUE
cce60695	R2	1	0	Healthy	TRUE
cce60695	R2	1	0	Healthy	TRUE
cce60695	R2	1	0	Healthy	TRUE
cce60695	R2	1	0	Healthy	TRUE
cce60695	R2	1	0	Healthy	TRUE
cce60695	R2	1	0	Healthy	TRUE
cce60695	R2	2	1	Healthy	FALSE
cce60695	R1	2	0	Healthy	TRUE
cce60695	R1	2	1	Healthy	TRUE
cce60695	R2	2	0	Healthy	FALSE
cce60695	R2	2	0	Healthy	FALSE
cce60695	R2	2	0	Healthy	FALSE
cce60695	R2	2	0	Healthy	FALSE
cce60695	R2	2	0	Healthy	FALSE
cce60695	R2	2	0	Healthy	FALSE
cce60695	R2	2	0	Healthy	FALSE
cce60695	R2	2	0	Healthy	FALSE
cce60695	R2	2	0	Healthy	FALSE
cce60695	R2	2	0	Healthy	FALSE
cce60695	R2	2	0	Healthy	FALSE
cce60695	R2	2	0	Healthy	FALSE
cce60695	R2	2	0	Healthy	FALSE
cce60695	R2	2	0	Healthy	FALSE
cce60695	R2	2	0	Healthy	FALSE
cce60695	R2	2	0	Healthy	FALSE
cce60695	R2	2	0	Healthy	FALSE
cce60695	R2	2	0	Healthy	FALSE
cce60695	R2	2	0	Healthy	FALSE
cce60695	R2	2	0	Healthy	FALSE
cce60695	R2	2	1	Healthy	FALSE
cce60695	R1	2	0	Healthy	TRUE
cce60695	R1	2	0	Healthy	TRUE
cce60695	R1	2	0	Healthy	TRUE
cce60695	R1	2	0	Healthy	TRUE
cce60695	R1	2	0	Healthy	TRUE
cce60695	R1	2	0	Healthy	TRUE
cce60695	R1	2	0	Healthy	TRUE
cce60695	R1	2	1	Healthy	TRUE
cce60695	R2	2	0	Healthy	FALSE
cce60695	R2	2	0	Healthy	FALSE
cce60695	R2	2	0	Healthy	FALSE
cce60695	R2	2	0	Healthy	FALSE
cce60695	R2	2	0	Healthy	FALSE
cce60695	R2	2	0	Healthy	FALSE
cce60695	R2	2	0	Healthy	FALSE
cce60695	R2	2	0	Healthy	FALSE
cce60695	R2	2	0	Healthy	FALSE
cce60695	R2	2	0	Healthy	FALSE
cce60695	R2	2	0	Healthy	FALSE
cce60695	R2	2	0	Healthy	FALSE
cce60695	R2	2	0	Healthy	FALSE
cce60695	R2	2	0	Healthy	FALSE
cce60695	R2	2	0	Healthy	FALSE
cce60695	R2	2	0	Healthy	FALSE
cce60695	R2	2	0	Healthy	FALSE
cce60695	R2	2	0	Healthy	FALSE
cce60695	R2	2	1	Healthy	FALSE
cce60695	R1	2	0	Healthy	TRUE
cce60695	R1	2	0	Healthy	TRUE
cce60695	R1	2	0	Healthy	TRUE
cce60695	R1	2	0	Healthy	TRUE
cce60695	R1	2	0	Healthy	TRUE
cce60695	R1	2	0	Healthy	TRUE
cce60695	R1	2	0	Healthy	TRUE
cce60695	R1	2	1	Healthy	TRUE
cce60695	R1	2	0	Healthy	TRUE
cce60695	R1	2	0	Healthy	TRUE
cce60695	R1	2	0	Healthy	TRUE
cce60695	R1	2	0	Healthy	TRUE
cce60695	R1	2	0	Healthy	TRUE
cce60695	R1	2	0	Healthy	TRUE
cce60695	R1	2	0	Healthy	TRUE
cce60695	R1	2	0	Healthy	TRUE
cce60695	R1	2	0	Healthy	TRUE
cce60695	R1	2	0	Healthy	TRUE
cce60695	R1	2	0	Healthy	TRUE
cce60695	R1	2	0	Healthy	TRUE
cce60695	R1	2	1	Healthy	TRUE
cce60695	R2	2	0	Healthy	FALSE
cce60695	R2	2	0	Healthy	FALSE
cce60695	R2	2	0	Healthy	FALSE
cce60695	R2	2	0	Healthy	FALSE
cce60695	R2	2	0	Healthy	FALSE
cce60695	R2	2	0	Healthy	FALSE
cce60695	R2	2	0	Healthy	FALSE
cce60695	R2	2	0	Healthy	FALSE
cce60695	R2	2	0	Healthy	FALSE
cce60695	R2	2	0	Healthy	FALSE
cce60695	R2	2	0	Healthy	FALSE
cce60695	R2	2	0	Healthy	FALSE
cce60695	R2	2	0	Healthy	FALSE
cce60695	R2	2	0	Healthy	FALSE
cce60695	R2	2	0	Healthy	FALSE
cce60695	R2	2	0	Healthy	FALSE
cce60695	R2	2	0	Healthy	FALSE
cce60695	R2	2	0	Healthy	FALSE
cce60695	R2	2	0	Healthy	FALSE
cce60695	R2	2	1	Healthy	FALSE
cce60695	R1	2	0	Healthy	TRUE
cce60695	R1	2	0	Healthy	TRUE
cce60695	R1	2	0	Healthy	TRUE
cce60695	R1	2	0	Healthy	TRUE
cce60695	R1	2	0	Healthy	TRUE
cce60695	R1	2	0	Healthy	TRUE
cce60695	R1	3	1	Healthy	TRUE
cce60695	R1	3	0	Healthy	TRUE
cce60695	R1	3	0	Healthy	TRUE
cce60695	R1	3	0	Healthy	TRUE
cce60695	R1	3	0	Healthy	TRUE
cce60695	R1	3	0	Healthy	TRUE
cce60695	R1	3	0	Healthy	TRUE
cce60695	R1	3	0	Healthy	TRUE
cce60695	R1	3	0	Healthy	TRUE
cce60695	R1	3	0	Healthy	TRUE
cce60695	R1	3	0	Healthy	TRUE
cce60695	R1	3	0	Healthy	TRUE
cce60695	R1	3	0	Healthy	TRUE
cce60695	R1	3	1	Healthy	TRUE
cce60695	R2	3	0	Healthy	FALSE
cce60695	R2	3	0	Healthy	FALSE
cce60695	R2	3	0	Healthy	FALSE
cce60695	R2	3	0	Healthy	FALSE
cce60695	R2	3	1	Healthy	FALSE
cce60695	R2	3	0	Healthy	FALSE
cce60695	R2	3	0	Healthy	FALSE
cce60695	R2	3	0	Healthy	FALSE
cce60695	R2	3	0	Healthy	FALSE
cce60695	R2	3	0	Healthy	FALSE
cce60695	R2	3	0	Healthy	FALSE
cce60695	R2	3	0	Healthy	FALSE
cce60695	R2	3	0	Healthy	FALSE
cce60695	R2	3	0	Healthy	FALSE
cce60695	R2	3	0	Healthy	FALSE
cce60695	R2	3	0	Healthy	FALSE
cce60695	R2	3	0	Healthy	FALSE
cce60695	R2	3	0	Healthy	FALSE
cce60695	R2	3	0	Healthy	FALSE
cce60695	R2	3	0	Healthy	FALSE
cce60695	R2	3	0	Healthy	FALSE
cce60695	R2	3	1	Healthy	FALSE
cce60695	R1	3	0	Healthy	TRUE
cce60695	R1	3	0	Healthy	TRUE
cce60695	R1	3	0	Healthy	TRUE
cce60695	R1	3	0	Healthy	TRUE
cce60695	R1	3	0	Healthy	TRUE
cce60695	R1	3	0	Healthy	TRUE
cce60695	R1	3	0	Healthy	TRUE
cce60695	R1	3	0	Healthy	TRUE
cce60695	R1	3	0	Healthy	TRUE
cce60695	R1	3	0	Healthy	TRUE
cce60695	R1	3	0	Healthy	TRUE
cce60695	R1	3	0	Healthy	TRUE
cce60695	R1	3	0	Healthy	TRUE
cce60695	R1	3	0	Healthy	TRUE
cce60695	R1	3	1	Healthy	TRUE
cce60695	R1	3	0	Healthy	TRUE
cce60695	R1	3	0	Healthy	TRUE
cce60695	R1	3	0	Healthy	TRUE
cce60695	R1	3	0	Healthy	TRUE
cce60695	R1	3	0	Healthy	TRUE
cce60695	R1	3	0	Healthy	TRUE
cce60695	R1	3	0	Healthy	TRUE
cce60695	R1	3	0	Healthy	TRUE
cce60695	R1	3	0	Healthy	TRUE
cce60695	R1	3	0	Healthy	TRUE
cce60695	R1	3	0	Healthy	TRUE
cce60695	R1	3	1	Healthy	TRUE
cce60695	R1	3	0	Healthy	TRUE
cce60695	R1	3	0	Healthy	TRUE
cce60695	R1	3	0	Healthy	TRUE
cce60695	R1	3	0	Healthy	TRUE
cce60695	R1	3	0	Healthy	TRUE
cce60695	R1	3	0	Healthy	TRUE
cce60695	R1	3	0	Healthy	TRUE
cce60695	R1	3	0	Healthy	TRUE
cce60695	R1	3	0	Healthy	TRUE
cce60695	R1	3	0	Healthy	TRUE
cce60695	R1	3	0	Healthy	TRUE
cce60695	R1	3	0	Healthy	TRUE
cce60695	R1	3	0	Healthy	TRUE
cce60695	R1	3	1	Healthy	TRUE
cce60695	R2	3	0	Healthy	FALSE
cce60695	R2	3	0	Healthy	FALSE
cce60695	R2	3	0	Healthy	FALSE
cce60695	R2	3	0	Healthy	FALSE
cce60695	R2	3	0	Healthy	FALSE
cce60695	R2	3	0	Healthy	FALSE
cce60695	R2	3	0	Healthy	FALSE
cce60695	R2	3	0	Healthy	FALSE
cce60695	R2	3	0	Healthy	FALSE
cce60695	R2	3	0	Healthy	FALSE
cce60695	R2	3	0	Healthy	FALSE
cce60695	R2	3	0	Healthy	FALSE
cce60695	R2	3	0	Healthy	FALSE
cce60695	R2	3	0	Healthy	FALSE
cce60695	R2	3	0	Healthy	FALSE
cce60695	R2	3	0	Healthy	FALSE
cce60695	R2	3	0	Healthy	FALSE
cce60695	R2	3	0	Healthy	FALSE
cce60695	R2	3	0	Healthy	FALSE
cce60695	R2	3	0	Healthy	FALSE
cce60695	R2	3	0	Healthy	FALSE
cce60695	R2	3	1	Healthy	FALSE
cce60695	R1	3	0	Healthy	TRUE
cce60695	R1	3	0	Healthy	TRUE
cce60695	R1	3	0	Healthy	TRUE
cce60695	R1	3	0	Healthy	TRUE
cce60695	R1	3	0	Healthy	TRUE
cce60695	R1	3	0	Healthy	TRUE
cce60695	R1	4	0	Healthy	TRUE
cce60695	R1	4	0	Healthy	TRUE
cce60695	R1	4	0	Healthy	TRUE
cce60695	R1	4	0	Healthy	TRUE
cce60695	R1	4	0	Healthy	TRUE
cce60695	R1	4	1	Healthy	TRUE
cce60695	R2	4	0	Healthy	FALSE
cce60695	R2	4	1	Healthy	FALSE
cce60695	R2	4	0	Healthy	FALSE
cce60695	R2	4	0	Healthy	FALSE
cce60695	R2	4	0	Healthy	FALSE
cce60695	R2	4	0	Healthy	FALSE
cce60695	R2	4	0	Healthy	FALSE
cce60695	R2	4	0	Healthy	FALSE
cce60695	R2	4	0	Healthy	FALSE
cce60695	R2	4	0	Healthy	FALSE
cce60695	R2	4	0	Healthy	FALSE
cce60695	R2	4	0	Healthy	FALSE
cce60695	R2	4	0	Healthy	FALSE
cce60695	R2	4	0	Healthy	FALSE
cce60695	R2	4	0	Healthy	FALSE
cce60695	R2	4	0	Healthy	FALSE
cce60695	R2	4	0	Healthy	FALSE
cce60695	R2	4	0	Healthy	FALSE
cce60695	R2	4	0	Healthy	FALSE
cce60695	R2	4	0	Healthy	FALSE
cce60695	R2	4	1	Healthy	FALSE
cce60695	R1	4	0	Healthy	TRUE
cce60695	R1	4	1	Healthy	TRUE
cce60695	R1	4	1	Healthy	TRUE
cce60695	R1	4	0	Healthy	TRUE
cce60695	R1	4	0	Healthy	TRUE
cce60695	R1	4	0	Healthy	TRUE
cce60695	R1	4	0	Healthy	TRUE
cce60695	R1	4	1	Healthy	TRUE
cce60695	R1	4	0	Healthy	TRUE
cce60695	R1	4	0	Healthy	TRUE
cce60695	R1	4	1	Healthy	TRUE
cce60695	R1	4	0	Healthy	TRUE
cce60695	R1	4	0	Healthy	TRUE
cce60695	R1	4	0	Healthy	TRUE
cce60695	R1	4	0	Healthy	TRUE
cce60695	R1	4	0	Healthy	TRUE
cce60695	R1	4	1	Healthy	TRUE
cce60695	R1	4	0	Healthy	TRUE
cce60695	R1	4	1	Healthy	TRUE
cce60695	R1	4	0	Healthy	TRUE
cce60695	R1	4	0	Healthy	TRUE
cce60695	R1	4	0	Healthy	TRUE
cce60695	R1	4	0	Healthy	TRUE
cce60695	R1	4	0	Healthy	TRUE
cce60695	R1	4	0	Healthy	TRUE
cce60695	R1	4	1	Healthy	TRUE
cce60695	R1	5	0	Healthy	FALSE
cce60695	R1	5	0	Healthy	FALSE
cce60695	R1	5	0	Healthy	FALSE
cce60695	R1	5	1	Healthy	FALSE
cce60695	R1	5	0	Healthy	FALSE
cce60695	R1	5	0	Healthy	FALSE
cce60695	R1	5	0	Healthy	FALSE
cce60695	R1	5	0	Healthy	FALSE
cce60695	R1	5	0	Healthy	FALSE
cce60695	R1	5	0	Healthy	FALSE
cce60695	R1	5	0	Healthy	FALSE
cce60695	R1	5	0	Healthy	FALSE
cce60695	R1	5	0	Healthy	FALSE
cce60695	R1	5	0	Healthy	FALSE
cce60695	R1	5	0	Healthy	FALSE
cce60695	R1	5	0	Healthy	FALSE
cce60695	R1	5	0	Healthy	FALSE
cce60695	R1	5	0	Healthy	FALSE
cce60695	R1	5	0	Healthy	FALSE
cce60695	R1	5	0	Healthy	FALSE
cce60695	R2	5	0	Healthy	TRUE
cce60695	R2	5	0	Healthy	TRUE
cce60695	R2	5	1	Healthy	TRUE
cce60695	R2	5	0	Healthy	TRUE
cce60695	R2	5	0	Healthy	TRUE
cce60695	R2	5	0	Healthy	TRUE
cce60695	R2	5	0	Healthy	TRUE
cce60695	R2	5	1	Healthy	TRUE
cce60695	R2	5	0	Healthy	TRUE
cce60695	R2	5	1	Healthy	TRUE
cce60695	R2	5	0	Healthy	TRUE
cce60695	R2	5	0	Healthy	TRUE
cce60695	R2	5	0	Healthy	TRUE
cce60695	R2	5	0	Healthy	TRUE
cce60695	R2	5	0	Healthy	TRUE
cce60695	R2	5	1	Healthy	TRUE
cce60695	R2	5	0	Healthy	TRUE
cce60695	R2	5	0	Healthy	TRUE
cce60695	R2	5	1	Healthy	TRUE
cce60695	R2	5	0	Healthy	TRUE
cce60695	R2	5	0	Healthy	TRUE
cce60695	R2	5	0	Healthy	TRUE
cce60695	R2	5	0	Healthy	TRUE
cce60695	R2	5	0	Healthy	TRUE
cce60695	R2	5	0	Healthy	TRUE
cce60695	R2	5	0	Healthy	TRUE
cce60695	R2	5	0	Healthy	TRUE
cce60695	R2	5	0	Healthy	TRUE
cce60695	R2	5	0	Healthy	TRUE
cce60695	R2	5	0	Healthy	TRUE
cce60695	R2	5	0	Healthy	TRUE
cce60695	R2	5	1	Healthy	TRUE
cce60695	R2	5	0	Healthy	TRUE
cce60695	R2	5	0	Healthy	TRUE
cce60695	R2	5	1	Healthy	TRUE
cce60695	R2	5	1	Healthy	TRUE
cce60695	R2	5	0	Healthy	TRUE
cce60695	R2	5	1	Healthy	TRUE
cce60695	R1	5	0	Healthy	FALSE
cce60695	R1	5	0	Healthy	FALSE
cce60695	R1	5	1	Healthy	FALSE
cce60695	R1	5	0	Healthy	FALSE
cce60695	R1	5	0	Healthy	FALSE
cce60695	R1	5	0	Healthy	FALSE
cce60695	R1	5	0	Healthy	FALSE
cce60695	R1	5	0	Healthy	FALSE
cce60695	R1	5	0	Healthy	FALSE
cce60695	R1	5	0	Healthy	FALSE
cce60695	R1	5	0	Healthy	FALSE
cce60695	R1	5	0	Healthy	FALSE
cce60695	R1	5	0	Healthy	FALSE
cce60695	R1	5	0	Healthy	FALSE
cce60695	R1	5	0	Healthy	FALSE
cce60695	R1	5	0	Healthy	FALSE
cce60695	R1	5	0	Healthy	FALSE
cce60695	R1	5	0	Healthy	FALSE
cce60695	R1	5	0	Healthy	FALSE
cce60695	R1	5	0	Healthy	FALSE
cce60695	R1	5	0	Healthy	FALSE
cce60695	R1	5	1	Healthy	FALSE
cce60695	R2	5	0	Healthy	TRUE
cce60695	R2	5	1	Healthy	TRUE
cce60695	R2	5	0	Healthy	TRUE
cce60695	R2	5	1	Healthy	TRUE
cce60695	R2	5	0	Healthy	TRUE
cce60695	R2	5	0	Healthy	TRUE
cce60695	R2	5	0	Healthy	TRUE
cce60695	R2	5	0	Healthy	TRUE
cce60695	R2	5	1	Healthy	TRUE
cce60695	R1	6	0	Healthy	FALSE
cce60695	R1	6	0	Healthy	FALSE
cce60695	R1	6	1	Healthy	FALSE
cce60695	R1	6	0	Healthy	FALSE
cce60695	R1	6	0	Healthy	FALSE
cce60695	R1	6	0	Healthy	FALSE
cce60695	R1	6	0	Healthy	FALSE
cce60695	R1	6	0	Healthy	FALSE
cce60695	R1	6	0	Healthy	FALSE
cce60695	R1	6	0	Healthy	FALSE
cce60695	R1	6	0	Healthy	FALSE
cce60695	R1	6	0	Healthy	FALSE
cce60695	R1	6	0	Healthy	FALSE
cce60695	R1	6	0	Healthy	FALSE
cce60695	R1	6	0	Healthy	FALSE
cce60695	R1	6	0	Healthy	FALSE
cce60695	R1	6	0	Healthy	FALSE
cce60695	R1	6	0	Healthy	FALSE
cce60695	R1	6	0	Healthy	FALSE
cce60695	R2	6	1	Healthy	TRUE
cce60695	R2	6	0	Healthy	TRUE
cce60695	R2	6	0	Healthy	TRUE
cce60695	R2	6	0	Healthy	TRUE
cce60695	R2	6	0	Healthy	TRUE
cce60695	R2	6	0	Healthy	TRUE
cce60695	R2	6	0	Healthy	TRUE
cce60695	R2	6	0	Healthy	TRUE
cce60695	R2	6	0	Healthy	TRUE
cce60695	R2	6	0	Healthy	TRUE
cce60695	R2	6	1	Healthy	TRUE
cce60695	R2	6	0	Healthy	TRUE
cce60695	R2	6	0	Healthy	TRUE
cce60695	R2	6	0	Healthy	TRUE
cce60695	R2	6	0	Healthy	TRUE
cce60695	R2	6	0	Healthy	TRUE
cce60695	R2	6	0	Healthy	TRUE
cce60695	R2	6	1	Healthy	TRUE
cce60695	R2	6	0	Healthy	TRUE
cce60695	R2	6	0	Healthy	TRUE
cce60695	R2	6	0	Healthy	TRUE
cce60695	R2	6	0	Healthy	TRUE
cce60695	R2	6	0	Healthy	TRUE
cce60695	R2	6	0	Healthy	TRUE
cce60695	R2	6	0	Healthy	TRUE
cce60695	R2	6	0	Healthy	TRUE
cce60695	R2	6	1	Healthy	TRUE
cce60695	R2	6	0	Healthy	TRUE
cce60695	R2	6	0	Healthy	TRUE
cce60695	R2	6	0	Healthy	TRUE
cce60695	R2	6	0	Healthy	TRUE
cce60695	R2	6	0	Healthy	TRUE
cce60695	R2	6	0	Healthy	TRUE
cce60695	R2	6	0	Healthy	TRUE
cce60695	R2	6	0	Healthy	TRUE
cce60695	R2	6	0	Healthy	TRUE
cce60695	R2	6	0	Healthy	TRUE
cce60695	R2	6	1	Healthy	TRUE
cce60695	R2	6	0	Healthy	TRUE
cce60695	R2	6	0	Healthy	TRUE
cce60695	R2	6	0	Healthy	TRUE
cce60695	R2	6	0	Healthy	TRUE
cce60695	R2	6	0	Healthy	TRUE
cce60695	R2	6	0	Healthy	TRUE
cce60695	R2	6	0	Healthy	TRUE
cce60695	R2	6	0	Healthy	TRUE
cce60695	R2	6	1	Healthy	TRUE
cce60695	R2	6	0	Healthy	TRUE
cce60695	R2	6	0	Healthy	TRUE
cce60695	R2	6	0	Healthy	TRUE
cce60695	R2	6	0	Healthy	TRUE
cce60695	R2	6	0	Healthy	TRUE
cce60695	R2	6	0	Healthy	TRUE
cce60695	R2	6	1	Healthy	TRUE
cce60695	R2	6	0	Healthy	TRUE
cce60695	R2	6	0	Healthy	TRUE
cce60695	R2	6	0	Healthy	TRUE
cce60695	R2	6	0	Healthy	TRUE
cce60695	R2	6	0	Healthy	TRUE
cce60695	R2	6	0	Healthy	TRUE
cce60695	R2	6	0	Healthy	TRUE
cce60695	R2	6	0	Healthy	TRUE
cce60695	R2	6	1	Healthy	TRUE
cce60695	R2	6	0	Healthy	TRUE
cce60695	R2	6	0	Healthy	TRUE
cce60695	R2	6	0	Healthy	TRUE
cce60695	R2	6	0	Healthy	TRUE
cce60695	R2	6	0	Healthy	TRUE
cce60695	R2	6	0	Healthy	TRUE
cce60695	R2	6	0	Healthy	TRUE
cce60695	R2	6	0	Healthy	TRUE
cce60695	R2	6	1	Healthy	TRUE
cce60695	R1	6	0	Healthy	FALSE
cce60695	R1	6	0	Healthy	FALSE
cce60695	R1	6	0	Healthy	FALSE
cce60695	R1	6	1	Healthy	FALSE
cce60695	R1	6	0	Healthy	FALSE
cce60695	R1	6	0	Healthy	FALSE
cce60695	R1	6	0	Healthy	FALSE
cce60695	R1	6	0	Healthy	FALSE
cce60695	R1	6	0	Healthy	FALSE
cce60695	R1	6	0	Healthy	FALSE
cce60695	R1	6	0	Healthy	FALSE
cce60695	R1	6	0	Healthy	FALSE
cce60695	R1	6	0	Healthy	FALSE
cce60695	R1	6	0	Healthy	FALSE
cce60695	R1	6	0	Healthy	FALSE
cce60695	R1	6	0	Healthy	FALSE
cce60695	R1	6	0	Healthy	FALSE
cce60695	R1	6	0	Healthy	FALSE
cce60695	R1	6	0	Healthy	FALSE
cce60695	R1	6	0	Healthy	FALSE
cce60695	R1	6	0	Healthy	FALSE
cce60695	R1	7	0	Healthy	TRUE
cce60695	R1	7	0	Healthy	TRUE
cce60695	R1	7	0	Healthy	TRUE
cce60695	R1	7	1	Healthy	TRUE
cce60695	R1	7	0	Healthy	TRUE
cce60695	R1	7	0	Healthy	TRUE
cce60695	R1	7	0	Healthy	TRUE
cce60695	R1	7	0	Healthy	TRUE
cce60695	R1	7	0	Healthy	TRUE
cce60695	R1	7	0	Healthy	TRUE
cce60695	R1	7	0	Healthy	TRUE
cce60695	R1	7	0	Healthy	TRUE
cce60695	R1	7	0	Healthy	TRUE
cce60695	R1	7	0	Healthy	TRUE
cce60695	R1	7	0	Healthy	TRUE
cce60695	R1	7	1	Healthy	TRUE
cce60695	R2	7	0	Healthy	FALSE
cce60695	R2	7	1	Healthy	FALSE
cce60695	R2	7	0	Healthy	FALSE
cce60695	R2	7	0	Healthy	FALSE
cce60695	R2	7	0	Healthy	FALSE
cce60695	R2	7	0	Healthy	FALSE
cce60695	R2	7	0	Healthy	FALSE
cce60695	R2	7	0	Healthy	FALSE
cce60695	R2	7	0	Healthy	FALSE
cce60695	R2	7	0	Healthy	FALSE
cce60695	R2	7	0	Healthy	FALSE
cce60695	R2	7	0	Healthy	FALSE
cce60695	R2	7	0	Healthy	FALSE
cce60695	R2	7	0	Healthy	FALSE
cce60695	R2	7	0	Healthy	FALSE
cce60695	R2	7	0	Healthy	FALSE
cce60695	R1	7	0	Healthy	TRUE
cce60695	R1	7	0	Healthy	TRUE
cce60695	R1	7	0	Healthy	TRUE
cce60695	R1	7	0	Healthy	TRUE
cce60695	R1	7	0	Healthy	TRUE
cce60695	R1	7	0	Healthy	TRUE
cce60695	R1	7	0	Healthy	TRUE
cce60695	R1	7	0	Healthy	TRUE
cce60695	R1	7	0	Healthy	TRUE
cce60695	R1	7	0	Healthy	TRUE
cce60695	R1	7	1	Healthy	TRUE
cce60695	R1	7	0	Healthy	TRUE
cce60695	R1	7	0	Healthy	TRUE
cce60695	R1	7	0	Healthy	TRUE
cce60695	R1	7	0	Healthy	TRUE
cce60695	R1	7	0	Healthy	TRUE
cce60695	R1	7	0	Healthy	TRUE
cce60695	R1	7	0	Healthy	TRUE
cce60695	R1	7	0	Healthy	TRUE
cce60695	R1	7	0	Healthy	TRUE
cce60695	R1	7	0	Healthy	TRUE
cce60695	R1	7	0	Healthy	TRUE
cce60695	R1	7	0	Healthy	TRUE
cce60695	R1	7	0	Healthy	TRUE
cce60695	R1	7	0	Healthy	TRUE
cce60695	R1	7	1	Healthy	TRUE
cce60695	R1	7	0	Healthy	TRUE
cce60695	R1	7	0	Healthy	TRUE
cce60695	R1	7	0	Healthy	TRUE
cce60695	R1	7	0	Healthy	TRUE
cce60695	R1	7	0	Healthy	TRUE
cce60695	R1	7	0	Healthy	TRUE
cce60695	R1	7	0	Healthy	TRUE
cce60695	R2	7	0	Healthy	FALSE
cce60695	R2	7	0	Healthy	FALSE
cce60695	R2	7	0	Healthy	FALSE
cce60695	R2	7	0	Healthy	FALSE
cce60695	R2	7	0	Healthy	FALSE
cce60695	R2	7	0	Healthy	FALSE
cce60695	R2	7	0	Healthy	FALSE
cce60695	R2	7	0	Healthy	FALSE
cce60695	R1	7	0	Healthy	TRUE
cce60695	R1	7	0	Healthy	TRUE
cce60695	R1	7	0	Healthy	TRUE
cce60695	R1	7	0	Healthy	TRUE
cce60695	R1	7	0	Healthy	TRUE
cce60695	R1	7	1	Healthy	TRUE
cce60695	R1	7	0	Healthy	TRUE
cce60695	R1	7	0	Healthy	TRUE
cce60695	R1	7	0	Healthy	TRUE
cce60695	R1	7	0	Healthy	TRUE
cce60695	R1	7	0	Healthy	TRUE
cce60695	R1	7	0	Healthy	TRUE
cce60695	R1	7	0	Healthy	TRUE
cce60695	R1	7	0	Healthy	TRUE
cce60695	R1	7	0	Healthy	TRUE
cce60695	R1	7	0	Healthy	TRUE
cce60695	R1	7	0	Healthy	TRUE
cce60695	R1	7	0	Healthy	TRUE
cce60695	R1	7	1	Healthy	TRUE
cce60695	R1	7	0	Healthy	TRUE
cce60695	R1	7	0	Healthy	TRUE
cce60695	R1	7	0	Healthy	TRUE
cce60695	R1	7	0	Healthy	TRUE
cce60695	R1	7	0	Healthy	TRUE
cce60695	R1	7	0	Healthy	TRUE
cce60695	R1	7	0	Healthy	TRUE
cce60695	R1	7	0	Healthy	TRUE
cce60695	R1	7	0	Healthy	TRUE
cce60695	R1	7	0	Healthy	TRUE
cce60695	R1	7	0	Healthy	TRUE
cce60695	R1	7	0	Healthy	TRUE
cce60695	R1	7	0	Healthy	TRUE
cce60695	R1	7	1	Healthy	TRUE
cce60695	R1	7	0	Healthy	TRUE
cce60695	R1	7	0	Healthy	TRUE
cce60695	R1	7	0	Healthy	TRUE
cce60695	R1	7	0	Healthy	TRUE
cce60695	R1	7	0	Healthy	TRUE
cce60695	R1	7	0	Healthy	TRUE
cce60695	R1	7	0	Healthy	TRUE
cce60695	R1	7	0	Healthy	TRUE
cce60695	R1	7	0	Healthy	TRUE
cce60695	R1	7	0	Healthy	TRUE
cce60695	R1	7	0	Healthy	TRUE
cce60695	R1	7	0	Healthy	TRUE
cce60695	R1	7	1	Healthy	TRUE
cce60695	R2	7	0	Healthy	FALSE
cce60695	R2	7	0	Healthy	FALSE
cce60695	R2	7	0	Healthy	FALSE
cce60695	R2	8	1	Healthy	FALSE
cce60695	R2	8	0	Healthy	FALSE
cce60695	R2	8	0	Healthy	FALSE
cce60695	R2	8	0	Healthy	FALSE
cce60695	R2	8	0	Healthy	FALSE
cce60695	R2	8	0	Healthy	FALSE
cce60695	R2	8	0	Healthy	FALSE
cce60695	R2	8	0	Healthy	FALSE
cce60695	R2	8	0	Healthy	FALSE
cce60695	R2	8	0	Healthy	FALSE
cce60695	R2	8	0	Healthy	FALSE
cce60695	R2	8	0	Healthy	FALSE
cce60695	R2	8	0	Healthy	FALSE
cce60695	R2	8	0	Healthy	FALSE
cce60695	R2	8	0	Healthy	FALSE
cce60695	R2	8	0	Healthy	FALSE
cce60695	R2	8	0	Healthy	FALSE
cce60695	R2	8	0	Healthy	FALSE
cce60695	R2	8	0	Healthy	FALSE
cce60695	R2	8	0	Healthy	FALSE
cce60695	R2	8	0	Healthy	FALSE
cce60695	R2	8	0	Healthy	FALSE
cce60695	R1	8	1	Healthy	TRUE
cce60695	R1	8	0	Healthy	TRUE
cce60695	R1	8	0	Healthy	TRUE
cce60695	R1	8	0	Healthy	TRUE
cce60695	R1	8	0	Healthy	TRUE
cce60695	R1	8	1	Healthy	TRUE
cce60695	R1	8	0	Healthy	TRUE
cce60695	R1	8	0	Healthy	TRUE
cce60695	R1	8	0	Healthy	TRUE
cce60695	R1	8	0	Healthy	TRUE
cce60695	R1	8	0	Healthy	TRUE
cce60695	R1	8	0	Healthy	TRUE
cce60695	R1	8	0	Healthy	TRUE
cce60695	R1	8	0	Healthy	TRUE
cce60695	R1	8	1	Healthy	TRUE
cce60695	R1	8	0	Healthy	TRUE
cce60695	R1	8	0	Healthy	TRUE
cce60695	R1	8	0	Healthy	TRUE
cce60695	R1	8	1	Healthy	TRUE
cce60695	R1	8	0	Healthy	TRUE
cce60695	R1	8	1	Healthy	TRUE
cce60695	R1	8	1	Healthy	TRUE
cce60695	R1	8	0	Healthy	TRUE
cce60695	R1	8	0	Healthy	TRUE
cce60695	R1	8	0	Healthy	TRUE
cce60695	R1	8	1	Healthy	TRUE
cce60695	R1	8	0	Healthy	TRUE
cce60695	R1	8	0	Healthy	TRUE
cce60695	R1	8	1	Healthy	TRUE
cce60695	R1	8	0	Healthy	TRUE
cce60695	R1	8	0	Healthy	TRUE
cce60695	R1	8	0	Healthy	TRUE
cce60695	R1	8	1	Healthy	TRUE
cce60695	R1	8	0	Healthy	TRUE
cce60695	R1	8	0	Healthy	TRUE
cce60695	R1	8	0	Healthy	TRUE
cce60695	R1	8	0	Healthy	TRUE
cce60695	R1	8	0	Healthy	TRUE
cce60695	R1	8	1	Healthy	TRUE
cce60695	R1	8	0	Healthy	TRUE
cce60695	R1	8	0	Healthy	TRUE
cce60695	R1	8	0	Healthy	TRUE
cce60695	R1	8	0	Healthy	TRUE
cce60695	R1	8	0	Healthy	TRUE
cce60695	R1	8	1	Healthy	TRUE
cce60695	R1	8	0	Healthy	TRUE
cce60695	R1	8	1	Healthy	TRUE
cce60695	R1	8	0	Healthy	TRUE
cce60695	R1	8	0	Healthy	TRUE
cce60695	R1	8	0	Healthy	TRUE
cce60695	R1	8	0	Healthy	TRUE
cce60695	R1	8	0	Healthy	TRUE
cce60695	R1	8	0	Healthy	TRUE
cce60695	R1	8	0	Healthy	TRUE
cce60695	R1	8	0	Healthy	TRUE
cce60695	R1	8	0	Healthy	TRUE
cce60695	R1	8	0	Healthy	TRUE
cce60695	R1	8	0	Healthy	TRUE
cce60695	R1	8	0	Healthy	TRUE
cce60695	R1	8	1	Healthy	TRUE
cce60695	R1	8	0	Healthy	TRUE
cce60695	R1	8	0	Healthy	TRUE
cce60695	R1	8	1	Healthy	TRUE
cce60695	R1	8	0	Healthy	TRUE
cce60695	R1	8	0	Healthy	TRUE
cce60695	R1	8	1	Healthy	TRUE
cce60695	R1	8	0	Healthy	TRUE
cce60695	R1	8	0	Healthy	TRUE
cce60695	R1	8	0	Healthy	TRUE
cce60695	R1	9	0	Healthy	FALSE
cce60695	R1	9	0	Healthy	FALSE
cce60695	R1	9	0	Healthy	FALSE
cce60695	R1	9	1	Healthy	FALSE
cce60695	R2	9	0	Healthy	TRUE
cce60695	R2	9	0	Healthy	TRUE
cce60695	R2	9	0	Healthy	TRUE
cce60695	R2	9	1	Healthy	TRUE
cce60695	R2	9	0	Healthy	TRUE
cce60695	R2	9	0	Healthy	TRUE
cce60695	R2	9	0	Healthy	TRUE
cce60695	R2	9	1	Healthy	TRUE
cce60695	R2	9	0	Healthy	TRUE
cce60695	R2	9	0	Healthy	TRUE
cce60695	R2	9	0	Healthy	TRUE
cce60695	R2	9	0	Healthy	TRUE
cce60695	R2	9	1	Healthy	TRUE
cce60695	R2	9	0	Healthy	TRUE
cce60695	R2	9	0	Healthy	TRUE
cce60695	R2	9	0	Healthy	TRUE
cce60695	R2	9	0	Healthy	TRUE
cce60695	R2	9	1	Healthy	TRUE
cce60695	R2	9	0	Healthy	TRUE
cce60695	R2	9	0	Healthy	TRUE
cce60695	R2	9	1	Healthy	TRUE
cce60695	R2	9	0	Healthy	TRUE
cce60695	R2	9	0	Healthy	TRUE
cce60695	R2	9	1	Healthy	TRUE
cce60695	R2	9	1	Healthy	TRUE
[truncated: 130,252 more rows]
